# Supplementary material for: The effect of visfatin on the transcriptomic profile of porcine anterior pituitary cells during periimplantation period
Source: Sci Rep. 2025 May 6;15:15858. doi: 10.1038/s41598-025-00766-0 (PMC12056127; doi:10.1038/s41598-025-00766-0)
Supplement: Supplementary file 1 — Supplementary Material 1 [file 41598_2025_766_MOESM1_ESM.xlsx]

## Sheet: Arkusz1
The effect of visfatin on the transcriptomic profile of porcine anterior pituitary cells during the peri-implantation period
K. Dobrzyn, G. Kopij, M. Kiezun, E. Zaobidna, M. Gudelska, B. Zarzecka, K. Kisielewska, A. Rak, N. Smolinska, T. Kaminski
Supplementary Table 1. Primers, qPCR and RT-PCR reaction conditions used for the validation of the obtained results.
Primer target	Primer sequence	Accession number		Amplicon size (nt)	Primer (nM)	Conditions	Reference
Differentially Expressed Genes (DEGs)
PGR	F: 5′-GAAAAGGGGAGTCCAGGTCG-3’ R: 5’-TTCAACTGTGGGATACGCCC-3’	NM_001166488.1		289	400	Activation: 95ºC – 10 min; 40 cycles of: Denaturation: 95ºC – 15 sAnnealing: 62ºC – 1 min Elongation: 72ºC – 1 min	This study
ESR1	F: 5’-AGGGAGAGGAGTTTGTGTG-3’ R: 5‘-TCTCCAGCAGCAGGTCATAG-3’	NM_214220.1		306	100	Activation: 95ºC – 10 min; 40 cycles of: Denaturation: 95ºC – 15 s Annealing: 60ºC – 1 min Elongation: 72ºC – 1 min	[12]
SST	F: 5'-ATGCTGTCCTGCCGCCT-3' R: 5'-CAGAAACTGACGGAGTCG-3'	AY596204.1		105	400		[12]
IGFBP3	F: 5'-GCCTGACTCCAAACTCCACT-3' R: 5'-GGAACTTGAGGTGGTTCAGC-3'	NM_001005156.1		200	400		[13]
VCAM1	F: 5'-TGGAAAGACATGGCTGCCTAT-3' R: 5'-ACACCACCCCAGTCACCATAT-3'	NM_213891.1		106	400		[4]
IL20RA	F: 5'-TGCCCGCGAAGATGTAACCA-3' R: 5'-AGCGTATGGTTCGTCACACA-3'	XM_013992536.2		674	400		This study
UBC	F:5'-GGAGGAATCTACTGGGGCGG-3' R: 5'-CAGAAGAAACGCAGGCAAACT -3'	XM_003483411.3		103	400		[5]
18sRNA	F:5'-TCCAATGGATCCTCGCGGAA-3' R: 5'-GGCTACCACATCCAAGGAAG -3'	AY265350.1		149	400		[6]
Differentially Expressed Long Noncoding RNA (DELs)
ENSSSCT00000085562.1	F: 5’-AAGCTTTGGGATCCTTGGGG-3’ R: 5’-AGGCCCTCTCAAGGAAATGC-3’			310	400	Activation: 95ºC – 10 min; 40 cycles of: Denaturation: 95ºC – 15 s Annealing: 60ºC – 1 min Elongation: 72ºC – 1 min	This study
ENSSSCT00000097357.1	F: 5’-AGTTGACAAAGCAGGGTGGC-3’ R: 5’-CTGCTGCTTTCTTCCGACAC-3’			356	400		This study
ENSSSCT00000096576.1	F: 5’-GCAGTGCTGATGTGGTTTGG-3’ R: 5’-GGAGGAAGGAGGGGTGGTTA-3’			169	400		This study
Differentialy Expressed Alternative Splicing Events (DASs)
APAF1	F: 5’-TGAATGGTGAACCGGGATGG-3’ R: 5’- CCTAAGCCACTCTCCACAGG -3’	XM_021093025.1		Skipping: 249 Inclusion: 433	400	Activation: 95ºC – 10 min; 40 cycles of: Denaturation: 95ºC – 15 s Annealing: 62ºC – 1 min Elongation: 72ºC – 1 min	This study
DMTF1	F: 5’-CGGACCCAAAACAGGAAGGT-3’ R: 5’-TGTGGTTGCAGTCATGGTCA-3’	XM_021063471.1		Skipping: 191 Inclusion: 300	400	Activation: 95ºC – 10 min; 40 cycles of: Denaturation: 95ºC – 15 s Annealing: 58ºC – 1 min Elongation: 72ºC – 1 min	This study
MEGF10	F: 5’-GGGAGTTGAGAATGCTGTTCA-3’ R: 5’-TGGATTCCATAGCTCCCGAAAAG-3’	XR_002341883.1		Skipping: 110 Inclusion: 207	400	Activation: 95ºC – 10 min; 40 cycles of: Denaturation: 95ºC – 15 s Annealing: 62ºC – 1 min Elongation: 72ºC – 1 min	This study
PGR - progesterone receptor, ESR1 - oeA55:Y55strogen receptor 1, SST - somatostatin, IGFBP3 - insulin-like growth factor binding protein 3, VCAM1 - vascular cell adhesion molecule 1, IL20RA - interleukin 20 receptor subunit alpha, UBC - ubiquitin C, 18sRNA - 18S ribosomal RNA, APAF1 - apoptotic peptidase activating factor 1, DMTF1 - cyclin D binding myb-like transcription factor 1, MEGF10 - multi…
[1] Gunawan A, Kaewmala K, Uddin MJ, Cinar MU, Tesfaye D, Phatsara C, Tholen E, Looft C, Schellander K. Association study and expression analysis of porcine ESR1 as a candidate gene for boar fertility and sperm quality. Anim Reprod Sci 2011; 128:11–21. [2] Ding JH, Xi QY, Li HY, Shu G, Wang SB, Zhu XT, Gao P, Jiang QY, Zhang YL. Lentiviral Vector-Mediated In Vitro Down-Regulation of Porcine Somat…
