# Supplementary material for: The effect of visfatin on the transcriptomic profile of porcine anterior pituitary cells during periimplantation period
Source: Sci Rep. 2025 May 6;15:15858. doi: 10.1038/s41598-025-00766-0 (PMC12056127; doi:10.1038/s41598-025-00766-0)
Supplement: Supplementary file 2 — Supplementary Material 2 [file 41598_2025_766_MOESM2_ESM.xlsx]

## Sheet: Sheet1
The effect of visfatin on the transcriptomic profile of porcine anterior pituitary cells during the peri-implantation period
K. Dobrzyn, G. Kopij, M. Kiezun, E. Zaobidna, M. Gudelska, B. Zarzecka, K. Kisielewska, A. Rak, N. Smolinska, T. Kaminski
Supplementary Table 2. General statistics of high-throughput RNA sequencing and mapping to the porcine genome
Sample	Valid reads	Mapped reads	% coverage	Unique Mapped reads	% of Unique Mapped reads	Multi Mapped reads	% of Multi Mapped reads	% of bases mapped to CDS regions	% of bases mapped to Introns	% of bases mapped to Intergenic regions
C21	51932616	37370761	71.96	36788696	70.84	582065	1.12	57.78	33.16	3.46
C22	47181058	34607610	73.35	34132216	72.34	475394	1.01	53.48	33.4	3.63
C23	43415736	27815338	64.07	27299680	62.88	515658	1.19	59.04	23.14	3.62
C24	48103568	32566182	67.7	32097535	66.73	468647	0.97	52.84	33.2	3.65
C25	51493512	35585816	69.11	35127785	68.22	458031	0.89	51.68	40.58	3.82
T21	53389734	39362549	73.73	38427545	71.98	935004	1.75	60.1	36.31	3.58
T22	50462706	39733342	78.74	39206869	77.69	526473	1.04	54.52	41.69	3.79
T23	44557344	31200859	70.02	30874694	69.29	326165	0.73	49.11	46.79	4.1
T24	51672880	39934863	77.28	39330876	76.12	603987	1.17	57.44	39.02	3.54
T25	50244878	37431578	74.5	36589681	72.82	841897	1.68	59.48	36.93	3.6
Average	4.92454e+07	3.55609e+07	72.046	3.49876e+07	70.891	573332	1.155	55.547	36.422	3.679
