# Supplementary material for: The effect of visfatin on the transcriptomic profile of porcine anterior pituitary cells during periimplantation period
Source: Sci Rep. 2025 May 6;15:15858. doi: 10.1038/s41598-025-00766-0 (PMC12056127; doi:10.1038/s41598-025-00766-0)
Supplement: Supplementary file 3 — Supplementary Material 3 [file 41598_2025_766_MOESM3_ESM.xlsx]

## Sheet: Arkusz1
The effect of visfatin on the transcriptomic profile of porcine anterior pituitary cells during the peri-implantation period
K. Dobrzyn, G. Kopij, M. Kiezun, E. Zaobidna, M. Gudelska, B. Zarzecka, K. Kisielewska, A. Rak, N. Smolinska, T. Kaminski
Supplementary Table 5. List of Differentially expressed lncRNAs revealed in the porcine anterior pituitary cells subjected to the influence of visfatin on days 15 to 16 of pregnancy.
Transcript ID	Reference gene id	log₂(FC)	adj. p	Reg	Chr	Str	Start—End
E*T00000072943	E*G00000041487	-14.21	0	down	chr6	-	69599362-69604862
E*T00000093481	E*G00000042281	-13.97	0	down	chr18	+	18005836-18011203
E*T00000100348	E*G00000057528	-13.22	0	down	chr13	-	43448141-43452056
E*T00000096794	E*G00000042281	-13.12	0	down	chr18	+	18007083-18011203
E*T00000066689	E*G00000033537	-11.12	0	down	chr12	+	8243880-8409613
E*T00000096239	E*G00000061816	11.85	0	up	chr11	-	6994313-7001312
E*T00000105112	E*G00000054306	12.7	0	up	chr4	+	7857274-7860993
E*T00000089845	E*G00000047720	12.46	0	up	chr3	+	39837628-39843580
E*T00000089673	E*G00000042639	10.91	0	up	chr6	-	3465478-3492465
E*T00000049750	E*G00000038005	11.15	0	up	chr2	-	166073-192776
E*T00000084922	E*G00000048633	10.99	0	up	chr2	+	6214619-6219110
E*T00000079268	E*G00000048887	11.12	0	up	chr7	-	18062140-18064954
E*T00000081802	E*G00000045154	11.53	0	up	chr11	-	78751841-78755309
E*T00000106446	E*G00000060831	1.11	0	up	chr3	-	85533865-85539501
E*T00000099588	E*G00000054568	-8.6	0	down	chr9	+	129631053-129636344
E*T00000106102	E*G00000059037	1.39	0	up	chr2	+	105754901-105759622
E*T00000104427	E*G00000056082	-0.6	0	down	chr12	-	60809713-60813858
E*T00000079502	E*G00000046058	-11.49	0	down	chr14	+	140734021-140736468
E*T00000084580	E*G00000046500	-1.44	0	down	chr4	-	97484037-97488670
E*T00000075805	E*G00000048463	5.05	0.01	up	chr13	-	207666921-207671107
E*T00000073794	E*G00000045457	9.35	0.01	up	chr18	-	8859654-8861576
E*T00000095795	E*G00000056680	1.45	0.01	up	chr14	-	140732133-140736430
E*T00000091816	E*G00000060086	-4.01	0.01	down	chr3	+	28858388-28861488
E*T00000098842	E*G00000053498	0.75	0.01	up	chr7	-	17826219-17832320
E*T00000106167	E*G00000057650	-0.63	0.01	down	chr7	+	38996808-39002318
E*T00000106094	E*G00000056275	-1.46	0.01	down	chr1	+	25679853-25684485
E*T00000097254	E*G00000056522	-1.69	0.02	down	chr13	+	206738141-206743263
E*T00000100699	E*G00000058137	-0.76	0.02	down	chr9	-	38341295-38344837
E*T00000073597	E*G00000041827	1.8	0.02	up	chr15	+	18445365-18567560
E*T00000098387	E*G00000059020	1.37	0.02	up	chr13	+	25145604-25151752
E*T00000102170	E*G00000061649	-0.76	0.03	down	chr7	+	13137871-13143073
E*T00000082754	E*G00000048405	10.33	0.03	up	chr6	+	32071196-32072833
E*T00000097366	E*G00000052046	3.01	0.03	up	chr3	+	76518038-76523307
E*T00000102398	E*G00000060466	2.93	0.04	up	chr8	+	117125737-117133005
E*T00000105063	E*G00000054369	0.65	0.04	up	chr3	-	28896126-28914765
E*T00000105661	E*G00000054424	-0.9	0.04	down	chr2	-	130176170-130180600
E*T00000105786	E*G00000052245	-0.95	0.04	down	chr3	-	77517986-77523041
E*T00000076196	E*G00000045555	8.18	0.05	up	chr2	+	7283866-7290612
MSTRG.7664.4	E*G00000048856	-18.05	0	down	chr2	-	6751519-6757189
MSTRG.15243.14	MSTRG.15243	14.32	0	up	chr9	-	49122277-49162806
MSTRG.3584.3	E*G00000038362	-16.41	0	down	chr13	-	18461962-18485526
MSTRG.126.6	E*G00000061323	13.61	0	up	X	-	40574470-40596610
MSTRG.7664.7	E*G00000048856	16.46	0	up	chr2	-	6754462-6757189
MSTRG.1288.4	MSTRG.1288	18.56	0	up	chr1	-	179671969-179686694
MSTRG.8693.4	MSTRG.8693	-13.21	0	down	chr2	+	135195781-135203333
MSTRG.11331.4	MSTRG.11331	15.26	0	up	chr5	-	51939479-51953315
MSTRG.6913.2	E*G00000062032	13.71	0	up	chr17	-	39322206-39326388
MSTRG.5749.2	E*G00000057330	11.97	0	up	chr15	-	18572238-18580935
MSTRG.4202.2	E*G00000048818	-9.9	0	down	chr13	-	108304912-108322174
MSTRG.4826.6	MSTRG.4826	-13.8	0	down	chr14	-	28258555-28260770
MSTRG.15243.15	MSTRG.15243	-10.8	0	down	chr9	-	49138296-49145449
MSTRG.14589.2	E*G00000061605	6.04	0	up	chr8	+	70146172-70147963
MSTRG.15243.7	MSTRG.15243	11.35	0	up	chr9	-	49098696-49114774
MSTRG.13451.2	E*G00000037565	-14.44	0	down	chr7	-	20735583-20735977
MSTRG.9385.2	MSTRG.9385	13.69	0	up	chr3	+	40440079-40441281
MSTRG.2900.3	MSTRG.2900	15.66	0	up	chr12	-	19714692-19725870
MSTRG.15405.5	MSTRG.15405	-10.99	0	down	chr9	+	98262487-98265973
MSTRG.12509.3	MSTRG.12509	14.09	0	up	chr6	-	67092913-67102003
MSTRG.4851.1	MSTRG.4851	11.85	0	up	chr14	-	29523101-29524909
MSTRG.3994.2	MSTRG.3994	13.26	0	up	chr13	-	69898847-69902101
MSTRG.5791.2	MSTRG.5791	11.42	0	up	chr15	+	30134076-30137083
MSTRG.7559.3	MSTRG.7559	-1.49	0	down	chr2	-	2201710-2205094
MSTRG.15015.1	MSTRG.15015	-0.64	0.03	down	chr9	.	12811038-12811385
MSTRG.12806.1	MSTRG.12806	-0.85	0.04	down	chr6	.	89759933-89760245
