# Supplementary material for: The effect of visfatin on the transcriptomic profile of porcine anterior pituitary cells during periimplantation period
Source: Sci Rep. 2025 May 6;15:15858. doi: 10.1038/s41598-025-00766-0 (PMC12056127; doi:10.1038/s41598-025-00766-0)
Supplement: Supplementary file 4 — Supplementary Material 4 [file 41598_2025_766_MOESM4_ESM.xlsx]

## Sheet: GO_enrichment
The effect of visfatin on the transcriptomic profile of porcine anterior pituitary cells during the peri-implantation period
K. Dobrzyn, G. Kopij, M. Kiezun, E. Zaobidna, M. Gudelska, B. Zarzecka, K. Kisielewska, A. Rak, N. Smolinska, T. Kaminski
Supplementary Table 6. Gene ontology (GO) analysis generated from up-regulated and down-regulated DELs’
GO_ID	GO_Term	GO_function	GO_class	S gene number	TS gene number	B gene number	TB gene number	pvalue
GO:0005126	cytokine receptor binding	molecular_function	6	10	399	39	5500	0.000339341
GO:0006952	defense response	biological_process	5	12	399	54	5500	0.000376254
GO:0005132	type I interferon receptor binding	molecular_function	7	9	399	35	5500	0.000656915
GO:0002323	natural killer cell activation involved in immune response	biological_process	8	9	399	35	5500	0.000656915
GO:0043330	response to exogenous dsRNA	biological_process	8	10	399	43	5500	0.000787463
GO:0033141	positive regulation of peptidyl-serine phosphorylation of STAT protein	biological_process	12	9	399	36	5500	0.000820813
GO:0002286	T cell activation involved in immune response	biological_process	8	9	399	38	5500	0.00124834
GO:0042100	B cell proliferation	biological_process	8	10	399	46	5500	0.00137606
GO:0006959	humoral immune response	biological_process	5	9	399	40	5500	0.00183962
GO:0005125	cytokine activity	molecular_function	7	15	399	92	5500	0.00230851
GO:2000008	regulation of protein localization to cell surface	biological_process	8	3	399	5	5500	0.00339345
GO:0019439	aromatic compound catabolic process	biological_process	6	2	399	2	5500	0.00525061
GO:2000616	negative regulation of histone H3-K9 acetylation	biological_process	12	2	399	2	5500	0.00525061
GO:0120325	NuRD complex binding	NA	NA	2	399	2	5500	0.00525061
GO:0004445	inositol-polyphosphate 5-phosphatase activity	molecular_function	10	2	399	2	5500	0.00525061
GO:0052658	inositol-1,4,5-trisphosphate 5-phosphatase activity	molecular_function	10	2	399	2	5500	0.00525061
GO:0102007	acyl-L-homoserine-lactone lactonohydrolase activity	molecular_function	8	2	399	2	5500	0.00525061
GO:0046395	carboxylic acid catabolic process	biological_process	7	2	399	2	5500	0.00525061
GO:0120161	regulation of cold-induced thermogenesis	biological_process	6	2	399	2	5500	0.00525061
GO:0052659	inositol-1,3,4,5-tetrakisphosphate 5-phosphatase activity	molecular_function	10	2	399	2	5500	0.00525061
GO:0043295	glutathione binding	molecular_function	6	3	399	7	5500	0.0106396
GO:0046856	phosphatidylinositol dephosphorylation	biological_process	10	3	399	7	5500	0.0106396
GO:0016922	nuclear receptor binding	molecular_function	8	6	399	27	5500	0.011234
GO:0032968	positive regulation of transcription elongation by RNA polymerase II	biological_process	11	4	399	13	5500	0.0115233
GO:0030183	B cell differentiation	biological_process	8	9	399	53	5500	0.012919
GO:0048263	determination of dorsal identity	biological_process	7	2	399	3	5500	0.0149936
GO:1901675	negative regulation of histone H3-K27 acetylation	biological_process	12	2	399	3	5500	0.0149936
GO:0042731	PH domain binding	molecular_function	6	2	399	3	5500	0.0149936
GO:0046855	inositol phosphate dephosphorylation	biological_process	9	2	399	3	5500	0.0149936
GO:0060538	skeletal muscle organ development	biological_process	7	2	399	3	5500	0.0149936
GO:0038098	sequestering of BMP from receptor via BMP binding	biological_process	12	2	399	3	5500	0.0149936
GO:0031416	NatB complex	cellular_component	7	2	399	3	5500	0.0149936
GO:0097543	ciliary inversin compartment	cellular_component	5	2	399	3	5500	0.0149936
GO:1903899	positive regulation of PERK-mediated unfolded protein response	biological_process	10	2	399	3	5500	0.0149936
GO:0044319	wound healing, spreading of cells	biological_process	7	3	399	8	5500	0.0161173
GO:0048806	genitalia development	biological_process	6	3	399	8	5500	0.0161173
GO:0035067	negative regulation of histone acetylation	biological_process	11	3	399	8	5500	0.0161173
GO:0051607	defense response to virus	biological_process	5	13	399	96	5500	0.0204122
GO:0045095	keratin filament	cellular_component	8	4	399	16	5500	0.0246727
GO:0002250	adaptive immune response	biological_process	5	9	399	59	5500	0.0249901
GO:0008635	activation of cysteine-type endopeptidase activity involved in apoptotic process by cytochrome c	biological_process	12	2	399	4	5500	0.0285525
GO:0061617	MICOS complex	cellular_component	6	2	399	4	5500	0.0285525
GO:0045542	positive regulation of cholesterol biosynthetic process	biological_process	11	2	399	4	5500	0.0285525
GO:0071712	ER-associated misfolded protein catabolic process	biological_process	10	2	399	4	5500	0.0285525
GO:0035112	genitalia morphogenesis	biological_process	5	2	399	4	5500	0.0285525
GO:0032446	protein modification by small protein conjugation	biological_process	10	2	399	4	5500	0.0285525
GO:0032872	regulation of stress-activated MAPK cascade	biological_process	11	2	399	4	5500	0.0285525
GO:0051354	negative regulation of oxidoreductase activity	biological_process	7	2	399	4	5500	0.0285525
GO:1905573	ganglioside GM1 binding	molecular_function	7	2	399	4	5500	0.0285525
GO:0016926	protein desumoylation	biological_process	11	2	399	4	5500	0.0285525
GO:1901215	negative regulation of neuron death	biological_process	8	4	399	17	5500	0.0304669
GO:0034728	nucleosome organization	biological_process	6	3	399	10	5500	0.0309793
GO:0030426	growth cone	cellular_component	5	5	399	25	5500	0.0310892
GO:0007163	establishment or maintenance of cell polarity	biological_process	4	4	399	18	5500	0.0369957
GO:0140627	ubiquitin-dependent protein catabolic process via the C-end degron rule pathway	NA	NA	3	399	11	5500	0.0403564
GO:0016327	apicolateral plasma membrane	cellular_component	5	3	399	11	5500	0.0403564
GO:0070584	mitochondrion morphogenesis	biological_process	7	3	399	11	5500	0.0403564
GO:0042470	melanosome	cellular_component	8	4	399	19	5500	0.0442658
GO:0050982	detection of mechanical stimulus	biological_process	6	2	399	5	5500	0.0453252
GO:0005916	fascia adherens	cellular_component	6	2	399	5	5500	0.0453252
GO:0006996	organelle organization	biological_process	5	2	399	5	5500	0.0453252
GO:0036122	BMP binding	molecular_function	6	2	399	5	5500	0.0453252
GO:0021854	hypothalamus development	biological_process	5	2	399	5	5500	0.0453252
GO:0017196	N-terminal peptidyl-methionine acetylation	biological_process	12	2	399	5	5500	0.0453252
GO:0071763	nuclear membrane organization	biological_process	6	2	399	5	5500	0.0453252
GO:0004064	arylesterase activity	molecular_function	7	2	399	5	5500	0.0453252
GO:0097512	cardiac myofibril	cellular_component	8	2	399	5	5500	0.0453252
