# Supplementary material for: The effect of visfatin on the transcriptomic profile of porcine anterior pituitary cells during periimplantation period
Source: Sci Rep. 2025 May 6;15:15858. doi: 10.1038/s41598-025-00766-0 (PMC12056127; doi:10.1038/s41598-025-00766-0)
Supplement: Supplementary file 5 — Supplementary Material 5 [file 41598_2025_766_MOESM5_ESM.xlsx]

## Sheet: GO_enrichment
The effect of visfatin on the transcriptomic profile of porcine anterior pituitary cells during the peri-implantation period
K. Dobrzyn, G. Kopij, M. Kiezun, E. Zaobidna, M. Gudelska, B. Zarzecka, K. Kisielewska, A. Rak, N. Smolinska, T. Kaminski
Supplementary Table 4. Gene ontology (GO) analysis generated from up-regulated and down-regulated DE-genes
GO_ID	GO_Term	GO_function	GO_class	S gene number	TS gene number	B gene number	TB gene number	pvalue	Genes
GO:0006357	regulation of transcription by RNA polymerase II	biological_process	9	57	489	1099	16031	5.62093e-05	ZNF322, ZKSCAN4, FOS, ENSSSCG00000002938, RORA, KDM4C, ZNF2, FOXP3, PGR, ZNF143, ESR1, ZNF280D, ZFP90, AHRR, FOXF2, ZNF891, ZNF165, GSC2, TEAD4, ZNF276, NFAT5, BRD7, ZNF260, ZNF575, ENSSSCG00000031166, ATF5, ZNF865, ZNF579, ZNF329, ZNF8, CDC5L, MED22, BRD3, ZNF658, SIRT7, DDX5, ATXN7L3, DLX3, HIC1, MNT, RAI1, USP22, USP16, MLXIP, GMEB2, REPIN1, CREB3L1, NR2F6, WIZ, RFX1, NFIX, ENSSSCG00000039774,…
GO:0000978	RNA polymerase II cis-regulatory region sequence-specific DNA binding	molecular_function	10	43	489	796	16031	0.000202088	ZNF322, ZKSCAN4, FOS, ENSSSCG00000002938, RORA, ZNF2, FOXP3, PGR, ZNF143, ESR1, ZNF280D, FOXF2, CIART, ZNF165, GSC2, ZNF644, TEAD4, NFAT5, ZNF260, ZNF575, ENSSSCG00000031166, ZNF865, ZNF8, MZF1, RXRA, ZNF658, SIRT7, DLX3, HIC1, MNT, MLXIP, SCRT2, GMEB2, NR2F6, WIZ, RFX1, NFIX, ENSSSCG00000039774, MXD3, MAFK, ENSSSCG00000058191, DNMT3A, HSF1
GO:0007254	JNK cascade	biological_process	13	6	489	32	16031	0.000360368	TLR4, MAPK8IP2, HACD3, MAP3K13, MAP3K11, MAP2K7
GO:0009143	nucleoside triphosphate catabolic process	biological_process	9	3	489	6	16031	0.000526697	ENTPD3, ENPP1, ENPP3
GO:0001093	TFIIB-class transcription factor binding	molecular_function	8	2	489	2	16031	0.000928613	ESR1, FOXF2
GO:0003050	regulation of systemic arterial blood pressure by atrial natriuretic peptide	biological_process	9	2	489	2	16031	0.000928613	CORIN, RASL10B
GO:0003986	acetyl-CoA hydrolase activity	molecular_function	8	2	489	2	16031	0.000928613	NUDT7,ACOT12
GO:0001221	transcription coregulator binding	molecular_function	6	5	489	27	16031	0.00119796	FOS, RORA, ZNF618, ESR1, RXRA
GO:0040015	negative regulation of multicellular organism growth	biological_process	8	3	489	8	16031	0.00140879	SOCS2, RAI1, ADRB1
GO:0000976	transcription cis-regulatory region binding	molecular_function	8	15	489	203	16031	0.00144494	FOS, RFX3, AHRR, CIART, BRD7, ZNF112, ATF5, ZNF579, MZF1, RXRA, ZNF658, MAFK, GLIS2, ENSSSCG00000058191, HSF1
GO:0046034	ATP metabolic process	biological_process	4	5	489	29	16031	0.00167605	ATP6V1B1, OLA1, ENPP1, ENPP3, NT5E
GO:0046332	SMAD binding	molecular_function	5	6	489	44	16031	0.00206174	RANBP3L, BMP2, ZC3H3, DDX5, CREB3L1, ENSSSCG00000058191
GO:0004879	nuclear receptor activity	molecular_function	6	6	489	46	16031	0.00259919	RORA,PGR, SR1, AHRR, RXRA, NR2F6
GO:0002666	positive regulation of T cell tolerance induction	biological_process	8	2	489	3	16031	0.00272941	IDO1, FOXP3
GO:0003096	renal sodium ion transport	biological_process	6	2	489	3	16031	0.00272941	ATP6V1B1, PON3
GO:0019781	NEDD8 activating enzyme activity	molecular_function	7	2	489	3	16031	0.00272941	TERB1, UBA3
GO:0099518	vesicle cytoskeletal trafficking	biological_process	8	2	489	3	16031	0.00272941	ENSSSCG00000057979, ENSSSCG00000054901
GO:0120325	NuRD complex binding	NA	NA	2	489	3	16031	0.00272941
GO:0098632	cell-cell adhesion mediator activity	molecular_function	5	4	489	20	16031	0.0028088	CNTN4, CNTN5, DSCAML1, NPTN
GO:0016578	histone deubiquitination	biological_process	10	3	489	10	16031	0.00288421	ATXN7L3, USP22, USP16
GO:0070593	dendrite self-avoidance	biological_process	6	3	489	10	16031	0.00288421	CNTN4, DSCAML1, NPTN
GO:0000981	DNA-binding transcription factor activity, RNA polymerase II-specific	molecular_function	5	36	489	726	16031	0.00290992	ZNF322, ZKSCAN4, FOS, RORA, ZNF2, FOXP3, ZNF143, ZNF280D, ZFP90, FOXF2, ZNF891, ZNF165, GSC2, ZNF644, TEAD4, NFAT5, ZNF575, ZNF579, ZNF329, ZNF8, MZF1, CDC5L, SIRT7, DLX3, HIC1, MNT, MLXIP, SCRT2, CREB3L1, WIZ, RFX1, NFIX, MXD3, MAFK, ENSSSCG00000058191, HSF1
GO:0022627	cytosolic small ribosomal subunit	cellular_component	8	6	489	48	16031	0.00323541	RPS27L, ENSSSCG00000031838, RPS3A, RPS25, RPS13, ENSSSCG00000035768
GO:0015078	proton transmembrane transporter activity	molecular_function	9	4	489	21	16031	0.00338707	ATP6V1B1, ATP5MG, ENSSSCG00000032166, AMDHD2
GO:0003700	DNA-binding transcription factor activity	molecular_function	4	26	489	496	16031	0.00532842	FOS, RORA, RFX3, FOXP3, PGR, ESR1, FOXF2, GSC2, TEAD4, NFAT5, ZNF260, ENSSSCG00000031166, ATF5, ZNF865, RXRA, SIRT7, HIC1, MNT, CREB3L1, NR2F6, RFX1, NFIX, ENSSSCG00000039774, MAFK, ENSSSCG00000058191, HSF1
GO:0004528	phosphodiesterase I activity	molecular_function	8	2	489	4	16031	0.00534853	ENPP1, ENPP3
GO:0018812	3-hydroxyacyl-CoA dehydratase activity	molecular_function	7	2	489	4	16031	0.00534853	HACD3, HACD4
GO:0072164	mesonephric tubule development	biological_process	6	2	489	4	16031	0.00534853	WNT9B, PKD1
GO:0102158	very-long-chain 3-hydroxyacyl-CoA dehydratase activity	molecular_function	7	2	489	4	16031	0.00534853	HACD3, HACD4
GO:0102343	3-hydroxy-arachidoyl-CoA dehydratase activity	molecular_function	7	2	489	4	16031	0.00534853	HACD3, HACD4
GO:0102344	3-hydroxy-behenoyl-CoA dehydratase activity	molecular_function	7	2	489	4	16031	0.00534853	HACD3, HACD4
GO:0102345	3-hydroxy-lignoceroyl-CoA dehydratase activity	molecular_function	7	2	489	4	16031	0.00534853	HACD3, HACD4
GO:0006611	protein export from nucleus	biological_process	11	4	489	25	16031	0.00650281	RANBP3L, PRKACA, CALR, PKD1
GO:0006355	regulation of DNA-templated transcription	biological_process	8	46	489	1042	16031	0.00738567	ZKSCAN4, FOS, ENSSSCG00000002938, RORA, RFX3, ZNF2, MTA3, FOXP3, PGR, LPXN, RPS6KA5, ESR1, ZNF280D, ZFP90, AHRR, KRBA1, FOXF2, ZNF891, BMP2, ENSSSCG00000043562, GSC2, TEAD4, NFAT5, ZNF112, ATF5, ZNF8, MZF1, PHF1, BRD3, RXRA, ZNF658, SIRT7, DLX3, MNT, HCFC1, MLXIP, SCRT2, CREB3L1, NR2F6, RFX1, NFIX, ENSSSCG00000039774, MAFK, ZNF316, GLIS2, HSF1
GO:0030509	BMP signaling pathway	biological_process	10	7	489	76	16031	0.00840201	RGMA, BMP2, ZNF8, ENSSSCG00000038188, DDX5, DLX3, FAM83G
GO:0031012	extracellular matrix	cellular_component	4	13	489	200	16031	0.00850324	C6orf15, ACAN, LRRN3, CD180, COL6A3, ENSSSCG00000033382, LAMA1, LRIG3, ADAMTS3, MMP1, COL18A1, LAMA5, MMP25
GO:0002322	B cell proliferation involved in immune response	biological_process	9	2	489	5	16031	0.00873458	TLR4, CD180
GO:0009134	nucleoside diphosphate catabolic process	biological_process	9	2	489	5	16031	0.00873458	ENTPD1, ENTPD3
GO:0009299	mRNA transcription	biological_process	9	2	489	5	16031	0.00873458	DDX5, HSF1
GO:0030056	hemidesmosome	cellular_component	5	2	489	5	16031	0.00873458	EPPK1, COL17A1
GO:0030643	cellular phosphate ion homeostasis	biological_process	11	2	489	5	16031	0.00873458	SLC34A2, ENPP1
GO:0031581	hemidesmosome assembly	biological_process	8	2	489	5	16031	0.00873458	EPPK1, COL17A1
GO:0032732	positive regulation of interleukin-1 production	biological_process	8	2	489	5	16031	0.00873458	TLR4, PANX2
GO:0042608	T cell receptor binding	molecular_function	6	2	489	5	16031	0.00873458	EPS8L1, MR1
GO:2001032	regulation of double-strand break repair via nonhomologous end joining	biological_process	11	2	489	5	16031	0.00873458	POT1, SIRT7
GO:0003707	nuclear steroid receptor activity	molecular_function	5	3	489	15	16031	0.00976343	PGR, ESR1, RXRA
GO:0035066	positive regulation of histone acetylation	biological_process	11	3	489	15	16031	0.00976343	FOXP3, RPS6KA5, BRD7
GO:1990404	NAD+-protein ADP-ribosyltransferase activity	molecular_function	7	3	489	15	16031	0.00976343	PARP14, PARP6, PARP2
GO:0051403	stress-activated MAPK cascade	biological_process	12	3	489	16	16031	0.0117483	TLR4, MAP3K13, MAP2K7
GO:0060749	mammary gland alveolus development	biological_process	5	3	489	16	16031	0.0117483	PRLR, ESR1, SOCS2
GO:0042802	identical protein binding	molecular_function	5	48	489	1132	16031	0.0127086	ZKSCAN4, FOS, CRYZ, TYRP1, ZNF618, TLR4, ANGPT1, CD84, RPRD1B, EMILIN3, ABAT, FAM161A, HTRA3, STC1, FOXP3, PGR, ALS2, ESR1, FHIT, ACOT12, HTR2A, OIP5, LYZ, CHMP1A, NBL1, WRNIP1, PHF1, CDC5L, MTMR2, SH3GLB2, RXRA, SIRT7, KIF9, UBA3, MAP3K13, HCFC1, KCTD9, EPHA4, GMEB2, IGHMBP2, MAP3K11, CAT, ENSSSCG00000013849, BRI3, ACHE, MAPRE3, DNMT3A, HSF1
GO:0004382	GDP phosphatase activity	molecular_function	9	2	489	6	16031	0.0128385	ENTPD1, ENTPD3
GO:0006384	transcription initiation at RNA polymerase III promoter	biological_process	9	2	489	6	16031	0.0128385	POLR3H, TPST1
GO:0007171	activation of transmembrane receptor protein tyrosine kinase activity	biological_process	13	2	489	6	16031	0.0128385	ANGPT1, PRLR
GO:0030497	fatty acid elongation	biological_process	11	2	489	6	16031	0.0128385	HACD3, HACD4
GO:0032483	regulation of Rab protein signal transduction	biological_process	11	2	489	6	16031	0.0128385	DENND4A, SGSM3
GO:0043035	chromatin insulator sequence binding	molecular_function	8	2	489	6	16031	0.0128385	ZNF276, REPIN1
GO:0045134	UDP phosphatase activity	molecular_function	9	2	489	6	16031	0.0128385	ENTPD1, ENTPD3
GO:0046651	lymphocyte proliferation	biological_process	6	2	489	6	16031	0.0128385	TLR4, FOXP3
GO:0047429	nucleoside triphosphate diphosphatase activity	molecular_function	8	2	489	6	16031	0.0128385	ENPP1, ENPP3
GO:0110148	biomineralization	NA	NA	2	489	6	16031	0.0128385	ENPP1, NT5E
GO:0005666	RNA polymerase III complex	cellular_component	8	3	489	17	16031	0.0139479	POLR3H, POLR1D, TPST1
GO:0006693	prostaglandin metabolic process	biological_process	10	3	489	17	16031	0.0139479	ATP6V1B1, PTGS1, PTGES2
GO:0043401	steroid hormone mediated signaling pathway	biological_process	6	3	489	17	16031	0.0139479	PGR, ESR1, RXRA
GO:0010467	gene expression	biological_process	6	8	489	104	16031	0.0142048	MKKS, FOXP3, BMP2, EPPK1, WNK4, DLX3, ENPP1, ENSSSCG00000058191
GO:0001223	transcription coactivator binding	molecular_function	7	4	489	32	16031	0.0156397	RORA, ESR1, ZNF644, PHF1
GO:0045893	positive regulation of DNA-templated transcription	biological_process	9	27	489	570	16031	0.016131	FOS, RORA, RFX3, FOXP3, ESR1, ZFP90, F2R, FOXF2, BMP2, TEAD4, BRD7, BCL3, ATF5, SPP1, PTGES2, RXRA, ATXN7L3, RAI1, USP22, HCFC1, USP16, TRIM44, NFIX, MAP2K7, GLIS2, ENSSSCG00000058191, MAPRE3
GO:0071011	precatalytic spliceosome	cellular_component	7	3	489	18	16031	0.0163652	PRPF38A, PHF5A, SF3B6
GO:0021930	cerebellar granule cell precursor proliferation	biological_process	7	2	489	7	16031	0.0176136	RORA, ATF5
GO:0030518	intracellular steroid hormone receptor signaling pathway	biological_process	6	2	489	7	16031	0.0176136	PGR, ESR1
GO:0032049	cardiolipin biosynthetic process	biological_process	11	2	489	7	16031	0.0176136	PGS1, PLSCR3
GO:0043030	regulation of macrophage activation	biological_process	7	2	489	7	16031	0.0176136	RORA, CD84
GO:0043367	CD4-positive, alpha-beta T cell differentiation	biological_process	10	2	489	7	16031	0.0176136	FOXP3, ARMC5
GO:0048806	genitalia development	biological_process	6	2	489	7	16031	0.0176136	FOXF2, PKD1
GO:0070940	dephosphorylation of RNA polymerase II C-terminal domain	biological_process	10	2	489	7	16031	0.0176136	RPRD1B, CTDP1
GO:0031594	neuromuscular junction	cellular_component	4	5	489	50	16031	0.0177539	F2R, SYNGR2, LAMA5, PRKACA, ACHE
GO:0006471	protein ADP-ribosylation	biological_process	9	3	489	19	16031	0.0190021	PARP14, PARP6, PARP2
GO:0010821	regulation of mitochondrion organization	biological_process	8	3	489	19	16031	0.0190021	VPS35, RAP1GDS1, SIRT7
GO:1904646	cellular response to amyloid-beta	biological_process	9	3	489	19	16031	0.0190021	TLR4, VCAM1, EPHA4
GO:0042098	T cell proliferation	biological_process	8	4	489	34	16031	0.0192339	IDO1, FOXP3, ARMC5, FKBP1B
GO:0001228	DNA-binding transcription activator activity, RNA polymerase II-specific	molecular_function	6	18	489	345	16031	0.0193308	FOS, ENSSSCG00000002938, PGR, ZNF143, ESR1, FOXF2, TEAD4, NFAT5, ATF5, MZF1, CDC5L, ZNF658, SIRT7, DLX3, MLXIP, GMEB2, GLIS2
GO:0043621	protein self-association	molecular_function	5	5	489	52	16031	0.0207332	EPPK1, PLSCR3, KCTD9, ACHE, HSF1
GO:0001222	transcription corepressor binding	molecular_function	7	4	489	35	16031	0.0212068	RORA, ESR1, ZNF644, PHF1
GO:0001658	branching involved in ureteric bud morphogenesis	biological_process	7	4	489	35	16031	0.0212068	HS3ST3B1, BMP2, WNT9B, LAMA5
GO:0043507	positive regulation of JUN kinase activity	biological_process	13	4	489	35	16031	0.0212068	MAP3K13, EPHA4, MAP3K11, MAP2K7
GO:0002102	podosome	cellular_component	4	3	489	20	16031	0.0218597	VCAM1, LPXN, KIF9
GO:0032922	circadian regulation of gene expression	biological_process	5	5	489	53	16031	0.022338	CRY1, RORA, MC3R, CIART, RAI1
GO:0005774	vacuolar membrane	cellular_component	7	2	489	8	16031	0.0230152	MTMR2, AMDHD2
GO:0005979	regulation of glycogen biosynthetic process	biological_process	10	2	489	8	16031	0.0230152	PPP1R3F, PPP1R3D
GO:0006474	N-terminal protein amino acid acetylation	biological_process	11	2	489	8	16031	0.0230152	NAA35, NAA60
GO:0016597	amino acid binding	molecular_function	7	2	489	8	16031	0.0230152	CASR, AARS2
GO:0017110	nucleoside diphosphate phosphatase activity	molecular_function	8	2	489	8	16031	0.0230152	ENTPD1, ENTPD3
GO:0017196	N-terminal peptidyl-methionine acetylation	biological_process	12	2	489	8	16031	0.0230152	NAA35, NAA60
GO:0019227	neuronal action potential propagation	biological_process	6	2	489	8	16031	0.0230152	CNTNAP1, FKBP1B
GO:0030210	heparin biosynthetic process	biological_process	9	2	489	8	16031	0.0230152	ANGPT1, NDST3
GO:0032228	regulation of synaptic transmission, GABAergic	biological_process	9	2	489	8	16031	0.0230152	ESR1, SOCS2
GO:0032964	collagen biosynthetic process	biological_process	5	2	489	8	16031	0.0230152	ADAMTS3, P3H4
GO:0043517	positive regulation of DNA damage response, signal transduction by p53 class mediator	biological_process	11	2	489	8	16031	0.0230152	DDX5, HIC1
GO:0045475	locomotor rhythm	biological_process	5	2	489	8	16031	0.0230152	MC3R, CIART
GO:0048681	negative regulation of axon regeneration	biological_process	8	2	489	8	16031	0.0230152	RGMA, EPHA4
GO:0070187	shelterin complex	cellular_component	7	2	489	8	16031	0.0230152	POT1, TERB1
GO:0140296	general transcription initiation factor binding	molecular_function	6	2	489	8	16031	0.0230152	FOXF2, HSF1
GO:0002224	toll-like receptor signaling pathway	biological_process	8	3	489	21	16031	0.0249385	TLR4, CD180, TLR6
GO:0019222	regulation of metabolic process	biological_process	5	3	489	21	16031	0.0249385	MC3R, NPBWR1, SH2B2
GO:0070412	R-SMAD binding	molecular_function	6	3	489	21	16031	0.0249385	FOS, ZC3H3, DDX5
GO:0072332	intrinsic apoptotic signaling pathway by p53 class mediator	biological_process	7	3	489	21	16031	0.0249385	FHIT, DDX5, BOK
GO:0050728	negative regulation of inflammatory response	biological_process	9	6	489	75	16031	0.026796	RORA, FOXP3, VPS35, METRNL, ENPP3, NT5E
GO:0016787	hydrolase activity	molecular_function	4	41	489	986	16031	0.0270445	ENSSSCG00000003302, ENSSSCG00000004287, NDST3, ARSJ, ENTPD1, PLCL1, ENTPD3, PON3, ENSSSCG00000030140, PRSS33, FHIT, ACOT12, PIGK, CTDP1, IMPA2, GUF1, CORIN, USP46, ADAMTS3, USP53, MANBA, MMP1, ENSSSCG00000014997, DDX5, DDX42, USP22, HDAC11, SENP5, USP16, OLA1, DUSP28, PELO, ENPP1, ENPP3, PTPRK, NT5E, PNPLA2, ACHE, MMP25, AMDHD2, CAPN15
GO:0005615	extracellular space	cellular_component	4	38	489	904	16031	0.0281965	IFNE, ANGPT1, VCAM1, R3HDML, STC1, RBP4, LRRN3, CD180, COL6A3, PON3, PRSS33, ENSSSCG00000033382, LAMA1, TAFA5, DLK1, SOGA3, BMP2, IGFBP3, LRIG3, LYZ, NBL1, ADAMTS3, RAP1GDS1, SPP1, TSKU, MR1, ENSSSCG00000038188, WNT9B, SERPINF1, SST, COL18A1, ENSSSCG00000033578, SCG2, ENPP1, LAMA5, CGA, CALR, ACHE
GO:0060122	inner ear receptor cell stereocilium organization	biological_process	8	3	489	22	16031	0.028238	USH1C, SCRIB, TSKU
GO:0006383	transcription by RNA polymerase III	biological_process	9	2	489	9	16031	0.0290008	POLR3H, GTF3C6
GO:0010485	H4 histone acetyltransferase activity	molecular_function	12	2	489	9	16031	0.0290008	USP22, NAA60
GO:0010950	positive regulation of endopeptidase activity	biological_process	11	2	489	9	16031	0.0290008	APH1B, ADRM1
GO:0032421	stereocilium bundle	cellular_component	5	2	489	9	16031	0.0290008	LHFPL5, IDO1
GO:0032446	protein modification by small protein conjugation	biological_process	10	2	489	9	16031	0.0290008	TERB1, UBA3
GO:0034993	meiotic nuclear membrane microtubule tethering complex	cellular_component	8	2	489	9	16031	0.0290008	ENSSSCG00000004081, CLMN
GO:0035563	positive regulation of chromatin binding	biological_process	7	2	489	9	16031	0.0290008	ZNF618, MED25
GO:0061133	endopeptidase activator activity	molecular_function	7	2	489	9	16031	0.0290008	APH1B, ADRM1
GO:0070233	negative regulation of T cell apoptotic process	biological_process	12	2	489	9	16031	0.0290008	IDO1, BCL3
GO:2001069	glycogen binding	molecular_function	6	2	489	9	16031	0.0290008	PPP1R3F, PPP1R3D
GO:0005769	early endosome	cellular_component	8	11	489	188	16031	0.0295495	VCAM1, ALS2, F2R, ENSSSCG00000057979, CHMP1A, VPS35, VPS8, ENSSSCG00000054901, ADRB1, EPHA4, NEURL1B
GO:0007266	Rho protein signal transduction	biological_process	8	4	489	39	16031	0.0303074	HACD3, LENG9, EPS8L1, GNA12
GO:0000481	maturation of 5S rRNA	biological_process	12	1	489	1	16031	0.0305034	SART1
GO:0001096	TFIIF-class transcription factor complex binding	molecular_function	8	1	489	1	16031	0.0305034	CTDP1
GO:0001409	guanine nucleotide transmembrane transporter activity	molecular_function	8	1	489	1	16031	0.0305034	SLC17A9
GO:0001631	cysteinyl leukotriene receptor activity	molecular_function	9	1	489	1	16031	0.0305034	CYSLTR1
GO:0001680	tRNA 3'-terminal CCA addition	biological_process	13	1	489	1	16031	0.0305034	TRNT1
GO:0002246	wound healing involved in inflammatory response	biological_process	7	1	489	1	16031	0.0305034	TLR4
GO:0002517	T cell tolerance induction	biological_process	5	1	489	1	16031	0.0305034	FOXP3
GO:0002522	leukocyte migration involved in immune response	biological_process	5	1	489	1	16031	0.0305034	EPPK1
GO:0002537	nitric oxide production involved in inflammatory response	biological_process	5	1	489	1	16031	0.0305034	TLR4
GO:0002678	positive regulation of chronic inflammatory response	biological_process	10	1	489	1	16031	0.0305034	IDO1
GO:0002851	positive regulation of peripheral T cell tolerance induction	biological_process	10	1	489	1	16031	0.0305034	FOXP3
GO:0003011	involuntary skeletal muscle contraction	biological_process	9	1	489	1	16031	0.0305034	ATP8A2
GO:0003105	negative regulation of glomerular filtration	biological_process	9	1	489	1	16031	0.0305034	F2R
GO:0003339	regulation of mesenchymal to epithelial transition involved in metanephros morphogenesis	biological_process	9	1	489	1	16031	0.0305034	WNT9B
GO:0003421	growth plate cartilage axis specification	biological_process	6	1	489	1	16031	0.0305034	STC1
GO:0003867	4-aminobutyrate transaminase activity	molecular_function	7	1	489	1	16031	0.0305034	ABAT
GO:0003923	GPI-anchor transamidase activity	molecular_function	5	1	489	1	16031	0.0305034	PIGK
GO:0003990	acetylcholinesterase activity	molecular_function	8	1	489	1	16031	0.0305034	ACHE
GO:0004096	catalase activity	molecular_function	5	1	489	1	16031	0.0305034	CAT
GO:0004452	isopentenyl-diphosphate delta-isomerase activity	molecular_function	7	1	489	1	16031	0.0305034	IDI1
GO:0004567	beta-mannosidase activity	molecular_function	8	1	489	1	16031	0.0305034	MANBA
GO:0004925	prolactin receptor activity	molecular_function	7	1	489	1	16031	0.0305034	PRLR
GO:0004940	beta1-adrenergic receptor activity	molecular_function	10	1	489	1	16031	0.0305034	ADRB1
GO:0005731	nucleolus organizer region	cellular_component	8	1	489	1	16031	0.0305034	SIRT7
GO:0006040	amino sugar metabolic process	biological_process	6	1	489	1	16031	0.0305034	AMDHD2
GO:0006581	acetylcholine catabolic process	biological_process	7	1	489	1	16031	0.0305034	ACHE
GO:0006921	cellular component disassembly involved in execution phase of apoptosis	biological_process	6	1	489	1	16031	0.0305034	BOK
GO:0007072	positive regulation of transcription involved in exit from mitosis	biological_process	10	1	489	1	16031	0.0305034	SIRT7
GO:0008269	JAK pathway signal transduction adaptor activity	molecular_function	7	1	489	1	16031	0.0305034	SOCS2
GO:0008448	N-acetylglucosamine-6-phosphate deacetylase activity	molecular_function	7	1	489	1	16031	0.0305034	AMDHD2
GO:0009132	nucleoside diphosphate metabolic process	biological_process	8	1	489	1	16031	0.0305034	NUDT7
GO:0009240	isopentenyl diphosphate biosynthetic process	biological_process	9	1	489	1	16031	0.0305034	IDI1
GO:0010226	response to lithium ion	biological_process	7	1	489	1	16031	0.0305034	IMPA2
GO:0014866	skeletal myofibril assembly	biological_process	8	1	489	1	16031	0.0305034	EPPK1
GO:0015127	bilirubin transmembrane transporter activity	molecular_function	8	1	489	1	16031	0.0305034	ABCC2
GO:0015723	bilirubin transport	biological_process	11	1	489	1	16031	0.0305034	ABCC2
GO:0015964	diadenosine triphosphate catabolic process	biological_process	11	1	489	1	16031	0.0305034	FHIT
GO:0016015	morphogen activity	molecular_function	7	1	489	1	16031	0.0305034	NBL1
GO:0016433	rRNA (adenine) methyltransferase activity	molecular_function	9	1	489	1	16031	0.0305034	TRMT61B
GO:0016888	endodeoxyribonuclease activity, producing 5'-phosphomonoesters	molecular_function	9	1	489	1	16031	0.0305034	ENDOV
GO:0017083	4-galactosyl-N-acetylglucosaminide 3-alpha-L-fucosyltransferase activity	molecular_function	9	1	489	1	16031	0.0305034	FUT4
GO:0030669	clathrin-coated endocytic vesicle membrane	cellular_component	9	1	489	1	16031	0.0305034	TYRP1
GO:0031231	intrinsic component of peroxisomal membrane	cellular_component	6	1	489	1	16031	0.0305034	PEX11G
GO:0031752	D5 dopamine receptor binding	molecular_function	8	1	489	1	16031	0.0305034	GNA12
GO:0032144	4-aminobutyrate transaminase complex	cellular_component	5	1	489	1	16031	0.0305034	ABAT
GO:0032145	succinate-semialdehyde dehydrogenase binding	molecular_function	6	1	489	1	16031	0.0305034	ABAT
GO:0032685	negative regulation of granulocyte macrophage colony-stimulating factor production	biological_process	8	1	489	1	16031	0.0305034	CD84
GO:0032996	Bcl3-Bcl10 complex	cellular_component	4	1	489	1	16031	0.0305034	BCL3
GO:0033189	response to vitamin A	biological_process	9	1	489	1	16031	0.0305034	RBP1
GO:0033754	indoleamine 2,3-dioxygenase activity	molecular_function	7	1	489	1	16031	0.0305034	IDO1
GO:0034150	toll-like receptor 6 signaling pathway	biological_process	9	1	489	1	16031	0.0305034	TLR6
GO:0034271	phosphatidylinositol 3-kinase complex, class III, type I	cellular_component	9	1	489	1	16031	0.0305034	PIK3C3
GO:0034272	phosphatidylinositol 3-kinase complex, class III, type II	cellular_component	9	1	489	1	16031	0.0305034	PIK3C3
GO:0034276	kynurenic acid biosynthetic process	biological_process	7	1	489	1	16031	0.0305034	IDO1
GO:0034386	4-aminobutyrate:2-oxoglutarate transaminase activity	molecular_function	8	1	489	1	16031	0.0305034	ABAT
GO:0035034	histone acetyltransferase regulator activity	molecular_function	5	1	489	1	16031	0.0305034	EID1
GO:0035051	cardiocyte differentiation	biological_process	6	1	489	1	16031	0.0305034	BMP2
GO:0035150	regulation of tube size	biological_process	6	1	489	1	16031	0.0305034	WNT9B
GO:0035500	MH2 domain binding	molecular_function	6	1	489	1	16031	0.0305034	DDX5
GO:0035801	adrenal cortex development	biological_process	5	1	489	1	16031	0.0305034	ARMC5
GO:0035813	regulation of renal sodium excretion	biological_process	8	1	489	1	16031	0.0305034	CORIN
GO:0035932	aldosterone secretion	biological_process	8	1	489	1	16031	0.0305034	WNK4
GO:0036269	swimming behavior	biological_process	5	1	489	1	16031	0.0305034	IDO1
GO:0036514	dopaminergic neuron axon guidance	biological_process	7	1	489	1	16031	0.0305034	FZD3
GO:0036515	serotonergic neuron axon guidance	biological_process	7	1	489	1	16031	0.0305034	FZD3
GO:0038046	G protein-coupled enkephalin receptor activity	molecular_function	8	1	489	1	16031	0.0305034	OPRD1
GO:0038161	prolactin signaling pathway	biological_process	6	1	489	1	16031	0.0305034	PRLR
GO:0043208	glycosphingolipid binding	molecular_function	6	1	489	1	16031	0.0305034	LAMA1
GO:0043438	acetoacetic acid metabolic process	biological_process	11	1	489	1	16031	0.0305034	LAMA1
GO:0044024	histone kinase activity (H2A-S1 specific	molecular_function	10	1	489	1	16031	0.0305034	RPS6KA5
GO:0045187	regulation of circadian sleep/wake cycle, sleep	biological_process	7	1	489	1	16031	0.0305034	ADRB1
GO:0045337	farnesyl diphosphate biosynthetic process	biological_process	9	1	489	1	16031	0.0305034	FDPS
GO:0046086	adenosine biosynthetic process	biological_process	7	1	489	1	16031	0.0305034	NT5E
GO:0046642	negative regulation of alpha-beta T cell proliferation	biological_process	12	1	489	1	16031	0.0305034	FOXP3
GO:0046958	nonassociative learning	biological_process	6	1	489	1	16031	0.0305034	MAPK8IP2
GO:0047298	(S)-3-amino-2-methylpropionate transaminase activity	molecular_function	7	1	489	1	16031	0.0305034	ABAT
GO:0047352	adenylylsulfate-ammonia adenylyltransferase activity	molecular_function	8	1	489	1	16031	0.0305034	FHIT
GO:0047419	N-acetylgalactosamine-6-phosphate deacetylase activity	molecular_function	7	1	489	1	16031	0.0305034	AMDHD2
GO:0047453	ATP-dependent NAD(P)H-hydrate dehydratase activity	molecular_function	7	1	489	1	16031	0.0305034	NAXD
GO:0047627	adenylylsulfatase activity	molecular_function	7	1	489	1	16031	0.0305034	FHIT
GO:0048294	negative regulation of isotype switching to IgE isotypes	biological_process	11	1	489	1	16031	0.0305034	FOXP3
GO:0050992	dimethylallyl diphosphate biosynthetic process	biological_process	9	1	489	1	16031	0.0305034	IDI1
GO:0051042	negative regulation of calcium-independent cell-cell adhesion	biological_process	8	1	489	1	16031	0.0305034	BMP2
GO:0051280	negative regulation of release of sequestered calcium ion into cytosol	biological_process	8	1	489	1	16031	0.0305034	FKBP1B
GO:0052855	ADP-dependent NAD(P)H-hydrate dehydratase activity	molecular_function	7	1	489	1	16031	0.0305034	NAXD
GO:0052929	ATP:3'-cytidine-cytidine-tRNA adenylyltransferase activity	molecular_function	11	1	489	1	16031	0.0305034	TRNT1
GO:0055080	cation homeostasis	biological_process	8	1	489	1	16031	0.0305034	UNC80
GO:0060085	smooth muscle relaxation of the bladder outlet	biological_process	8	1	489	1	16031	0.0305034	PGR
GO:0060383	positive regulation of DNA strand elongation	biological_process	9	1	489	1	16031	0.0305034	POT1
GO:0060804	positive regulation of Wnt signaling pathway by BMP signaling pathway	biological_process	10	1	489	1	16031	0.0305034	BMP2
GO:0061408	positive regulation of transcription from RNA polymerase II promoter in response to heat stress	biological_process	7	1	489	1	16031	0.0305034	HSF1
GO:0061657	UFM1 conjugating enzyme activity	molecular_function	7	1	489	1	16031	0.0305034	UFC1
GO:0061692	cellular detoxification of hydrogen peroxide	biological_process	9	1	489	1	16031	0.0305034	CAT
GO:0061696	pituitary gonadotropin complex	cellular_component	4	1	489	1	16031	0.0305034	CGA
GO:0061770	translation elongation factor binding	molecular_function	5	1	489	1	16031	0.0305034	HSF1
GO:0062064	box C/D snoRNP complex binding	molecular_function	7	1	489	1	16031	0.0305034	NOPCHAP1
GO:0062151	catalase complex	NA	NA	1	489	1	16031	0.0305034	CAT
GO:0070143	mitochondrial alanyl-tRNA aminoacylation	biological_process	14	1	489	1	16031	0.0305034	AARS2
GO:0070224	sulfide:quinone oxidoreductase activity	molecular_function	7	1	489	1	16031	0.0305034	SQOR
GO:0070376	regulation of ERK5 cascade	biological_process	11	1	489	1	16031	0.0305034	RAP1, GDS1
GO:0070481	nuclear-transcribed mRNA catabolic process, non-stop decay	biological_process	12	1	489	1	16031	0.0305034	PELO
GO:0070651	nonfunctional rRNA decay	biological_process	12	1	489	1	16031	0.0305034	PELO
GO:0071025	RNA surveillance	biological_process	10	1	489	1	16031	0.0305034	PELO
GO:0071065	alpha9-beta1 integrin-vascular cell adhesion molecule-1 complex	cellular_component	6	1	489	1	16031	0.0305034	VCAM1
GO:0071335	hair follicle cell proliferation	biological_process	4	1	489	1	16031	0.0305034	DLX3
GO:0071568	UFM1 transferase activity	molecular_function	6	1	489	1	16031	0.0305034	UFC1
GO:0071886	1-(4-iodo-2,5-dimethoxyphenyl)propan-2-amine binding	molecular_function	5	1	489	1	16031	0.0305034	HTR2A
GO:0072003	kidney rudiment formation	biological_process	5	1	489	1	16031	0.0305034	WNT9B
GO:0072078	nephron tubule morphogenesis	biological_process	9	1	489	1	16031	0.0305034	WNT9B
GO:0072174	metanephric tubule formation	biological_process	7	1	489	1	16031	0.0305034	WNT9B
GO:0072237	metanephric proximal tubule development	biological_process	9	1	489	1	16031	0.0305034	PKD1
GO:0072287	metanephric distal tubule morphogenesis	biological_process	11	1	489	1	16031	0.0305034	PKD1
GO:0090199	regulation of release of cytochrome c from mitochondria	biological_process	9	1	489	1	16031	0.0305034	PLSCR3
GO:0097022	lymphocyte migration into lymph node	biological_process	7	1	489	1	16031	0.0305034	FUT4
GO:0097155	fasciculation of sensory neuron axon	biological_process	7	1	489	1	16031	0.0305034	EPHA4
GO:0097156	fasciculation of motor neuron axon	biological_process	7	1	489	1	16031	0.0305034	EPHA4
GO:0097161	DH domain binding	molecular_function	6	1	489	1	16031	0.0305034	EPHA4
GO:0098529	neuromuscular junction development, skeletal muscle fiber	biological_process	7	1	489	1	16031	0.0305034	CNTNAP1
GO:0098843	postsynaptic endocytic zone	cellular_component	4	1	489	1	16031	0.0305034	CALY
GO:0098985	asymmetric, glutamatergic, excitatory synapse	cellular_component	6	1	489	1	16031	0.0305034	SHISA7
GO:0099639	neurotransmitter receptor transport, endosome to plasma membrane	biological_process	9	1	489	1	16031	0.0305034	VPS35
GO:0100001	regulation of skeletal muscle contraction by action potential	biological_process	7	1	489	1	16031	0.0305034	SCN4A
GO:0106030	neuron projection fasciculation	biological_process	8	1	489	1	16031	0.0305034	EPHA4
GO:0106040	regulation of GABA-A receptor activity	biological_process	9	1	489	1	16031	0.0305034	SHISA7
GO:0106137	IkappaB kinase complex binding	molecular_function	5	1	489	1	16031	0.0305034	MAP3K13
GO:0106177	cyclic-GMP-AMP hydrolase activity	molecular_function	7	1	489	1	16031	0.0305034	ENPP1
GO:0110051	metabolite repair	biological_process	5	1	489	1	16031	0.0305034	NAXD
GO:0120161	regulation of cold-induced thermogenesis	biological_process	6	1	489	1	16031	0.0305034	ENPP1, NT5E
GO:0140438	protein stearoylation	NA	NA	1	489	1	16031	0.0305034	ZDHHC6
GO:0140439	protein-cysteine S-stearoyltransferase activity	NA	NA	1	489	1	16031	0.0305034	ZDHHC6
GO:1900134	negative regulation of renin secretion into blood stream	biological_process	11	1	489	1	16031	0.0305034	F2R
GO:1900363	regulation of mRNA polyadenylation	biological_process	10	1	489	1	16031	0.0305034	ZC3H3
GO:1900365	positive regulation of mRNA polyadenylation	biological_process	11	1	489	1	16031	0.0305034	HSF1
GO:1901836	regulation of transcription of nucleolar large rRNA by RNA polymerase I	biological_process	10	1	489	1	16031	0.0305034	SIRT7
GO:1902216	positive regulation of interleukin-4-mediated signaling pathway	biological_process	10	1	489	1	16031	0.0305034	PARP14
GO:1902683	regulation of receptor localization to synapse	biological_process	8	1	489	1	16031	0.0305034	NPTN
GO:1902823	negative regulation of late endosome to lysosome transport	biological_process	9	1	489	1	16031	0.0305034	VPS35
GO:1902914	regulation of protein polyubiquitination	biological_process	11	1	489	1	16031	0.0305034	FOXF2
GO:1903037	regulation of leukocyte cell-cell adhesion	biological_process	7	1	489	1	16031	0.0305034	FUT4
GO:1903223	positive regulation of oxidative stress-induced neuron death	biological_process	9	1	489	1	16031	0.0305034	TLR4
GO:1903403	negative regulation of renal phosphate excretion	biological_process	7	1	489	1	16031	0.0305034	STC1
GO:1903790	guanine nucleotide transmembrane transport	biological_process	11	1	489	1	16031	0.0305034	SLC17A9
GO:1904035	regulation of epithelial cell apoptotic process	biological_process	9	1	489	1	16031	0.0305034	ESR1
GO:1904197	positive regulation of granulosa cell proliferation	biological_process	9	1	489	1	16031	0.0305034	MTA3
GO:1904464	regulation of matrix metallopeptidase secretion	biological_process	10	1	489	1	16031	0.0305034	RAP1GDS1
GO:1905438	non-canonical Wnt signaling pathway involved in midbrain dopaminergic neuron differentiation	biological_process	9	1	489	1	16031	0.0305034	WNT9B
GO:1905492	positive regulation of branching morphogenesis of a nerve	biological_process	8	1	489	1	16031	0.0305034	MAP3K13
GO:1905774	regulation of DNA helicase activity	biological_process	8	1	489	1	16031	0.0305034	POT1
GO:1990739	granulosa cell proliferation	biological_process	5	1	489	1	16031	0.0305034	MTA3
GO:1990955	G-rich single-stranded DNA binding	molecular_function	8	1	489	1	16031	0.0305034
GO:2000331	regulation of terminal button organization	biological_process	9	1	489	1	16031	0.0305034	VPS35
GO:2000446	regulation of macrophage migration inhibitory factor signaling pathway	biological_process	9	1	489	1	16031	0.0305034	ANGPT1
GO:2000671	regulation of motor neuron apoptotic process	biological_process	10	1	489	1	16031	0.0305034	MAP2K7
GO:2000676	positive regulation of type B pancreatic cell apoptotic process	biological_process	11	1	489	1	16031	0.0305034	CAPN10
GO:2000689	actomyosin contractile ring assembly actin filament organization	biological_process	7	1	489	1	16031	0.0305034	EPPK1
GO:2000983	regulation of ATP citrate synthase activity	biological_process	7	1	489	1	16031	0.0305034	EPPK1
GO:2001108	positive regulation of Rho guanyl-nucleotide exchange factor activity	biological_process	9	1	489	1	16031	0.0305034	EPHA4
GO:2001178	positive regulation of mediator complex assembly	biological_process	8	1	489	1	16031	0.0305034	MED25
GO:0003950	NAD+ ADP-ribosyltransferase activity	molecular_function	7	3	489	23	16031	0.0317573	PARP14, PARP6, PARP2
GO:0050873	brown fat cell differentiation	biological_process	7	3	489	23	16031	0.0317573	NUDT7, ADRB1, SH2B2
GO:1990837	sequence-specific double-stranded DNA binding	molecular_function	8	20	489	421	16031	0.0341815	FOS, RFX3, FOXP3, ESR1, GSC2, ZNF276, NFAT5, RXRA, SIRT7, DLX3, HIC1, SCRT2, GMEB2, CREB3L1, NR2F6, RFX1, NFIX, GLIS2, ENSSSCG00000058191, HSF1
GO:0030424	axon	cellular_component	6	12	489	217	16031	0.0345514	FZD3, CNTN4, CNTN5, DSCAML1, ENSSSCG00000015401, UNC80, SCN4A, HTR2A, EPPK1, KCNA6, NPTN, EPHA4
GO:0048754	branching morphogenesis of an epithelial tube	biological_process	6	3	489	24	16031	0.0354948	WNT9B, LAMA5, PKD1
GO:0055074	calcium ion homeostasis	biological_process	10	3	489	24	16031	0.0354948	ATP6V1B1, WNK4, NT5E
GO:0000276	mitochondrial proton-transporting ATP synthase complex, coupling factor F(o	cellular_component	7	2	489	10	16031	0.03553	ATP5MG, ENSSSCG00000032166
GO:0005662	DNA replication factor A complex	cellular_component	4	2	489	10	16031	0.03553	BCAS2, CDC5L
GO:0006970	response to osmotic stress	biological_process	5	2	489	10	16031	0.03553	MAP2K7, TSC22D4
GO:0007565	female pregnancy	biological_process	5	2	489	10	16031	0.03553	EPN1, CORIN
GO:0010035	response to inorganic substance	biological_process	5	2	489	10	16031	0.03553	ENPP1, NT5E
GO:0016331	morphogenesis of embryonic epithelium	biological_process	7	2	489	10	16031	0.03553	SCRIB, LAMA5
GO:0019213	deacetylase activity	molecular_function	5	2	489	10	16031	0.03553	NDST3, SIRT7
GO:0032355	response to estradiol	biological_process	6	2	489	10	16031	0.03553	ESR1, SOCS2
GO:0032700	negative regulation of interleukin-17 production	biological_process	8	2	489	10	16031	0.03553	TLR4, FOXP3
GO:0042532	negative regulation of tyrosine phosphorylation of STAT protein	biological_process	11	2	489	10	16031	0.03553	PARP14, GGNBP2
GO:0046007	negative regulation of activated T cell proliferation	biological_process	12	2	489	10	16031	0.03553	IDO1, SCRIB
GO:0055062	phosphate ion homeostasis	biological_process	10	2	489	10	16031	0.03553	ENPP1, ENPP3
GO:0060445	branching involved in salivary gland morphogenesis	biological_process	7	2	489	10	16031	0.03553	LAMA1, LAMA5
GO:0140289	protein mono-ADP-ribosylation	biological_process	10	2	489	10	16031	0.03553	PARP14, PARP6
GO:1903671	negative regulation of sprouting angiogenesis	biological_process	9	2	489	10	16031	0.03553	EPN1, CREB3L1
GO:0042475	odontogenesis of dentin-containing tooth	biological_process	7	4	489	41	16031	0.0355984	BMP2, ANKRD11, DLX3, LAMA5
GO:0010629	negative regulation of gene expression	biological_process	8	11	489	196	16031	0.0382614	MKKS, PARP14, FOXP3, PGR, ESR1, BMP2, CHMP1A, LRP3, OPRD1, GGNBP2, CREB3L1
GO:0034394	protein localization to cell surface	biological_process	7	3	489	25	16031	0.0394483	ANGPT1, PIGK, PTPRK
GO:0050681	nuclear androgen receptor binding	molecular_function	9	3	489	25	16031	0.0394483	KDM4C, DDX5, CALR
GO:0006397	mRNA processing	biological_process	10	8	489	128	16031	0.0423445	PAPOLG, SART1, PRPF38A, BCAS2, CDC5L, THOC7, PRKACA, SF3B6
GO:0001886	endothelial cell morphogenesis	biological_process	9	2	489	11	16031	0.0425641	STC1, COL18A1
GO:0008299	isoprenoid biosynthetic process	biological_process	8	2	489	11	16031	0.0425641	FDPS, IDI1
GO:0008641	ubiquitin-like modifier activating enzyme activity	molecular_function	6	2	489	11	16031	0.0425641	TERB1, UBA3
GO:0010469	regulation of signaling receptor activity	biological_process	8	2	489	11	16031	0.0425641	MAPK8IP2, CGA
GO:0010996	response to auditory stimulus	biological_process	6	2	489	11	16031	0.0425641	ATP8A2, USP53
GO:0032693	negative regulation of interleukin-10 production	biological_process	8	2	489	11	16031	0.0425641	IDO1, FOXP3
GO:0034450	ubiquitin-ubiquitin ligase activity	molecular_function	8	2	489	11	16031	0.0425641	UBE4A, ATP5MG
GO:0034703	cation channel complex	cellular_component	7	2	489	11	16031	0.0425641	UNC80, PKD1
GO:0070213	protein auto-ADP-ribosylation	biological_process	10	2	489	11	16031	0.0425641	PARP6, PARP2
GO:0005179	hormone activity	molecular_function	7	5	489	63	16031	0.0428618	STC1, ENSSSCG00000025414, METRNL, SST, CGA
GO:0001662	behavioral fear response	biological_process	7	3	489	26	16031	0.043615	ALS2, MAPK8IP2, USP46
GO:0005844	polysome	cellular_component	5	3	489	26	16031	0.043615	NAA35, VBP1, CALR
GO:0007162	negative regulation of cell adhesion	biological_process	6	3	489	26	16031	0.043615	ANGPT1, LPXN, EPHA4
GO:0046961	proton-transporting ATPase activity, rotational mechanism	molecular_function	10	3	489	26	16031	0.043615	ATP6V1B1, ATP6V0E2, AMDHD2
GO:0005903	brush border	cellular_component	5	4	489	44	16031	0.0444737	SOAT2, USH1C, EPPK1, SLC34A2
GO:0001227	DNA-binding transcription repressor activity, RNA polymerase II-specific	molecular_function	6	12	489	228	16031	0.0473547	FOXP3, ZFP90, ZNF891, MZF1, HIC1, MNT, ZBTB21, CREB3L1, NR2F6, MXD3, MAFK, HSF1
GO:0034605	cellular response to heat	biological_process	6	3	489	27	16031	0.0479919	ST8SIA1, PRKACA, HSF1
GO:0043539	protein serine/threonine kinase activator activity	molecular_function	8	3	489	27	16031	0.0479919	ALS2, BMP2, MAP3K13
GO:0050918	positive chemotaxis	biological_process	6	3	489	27	16031	0.0479919	ANGPT1, SCRIB, SCG2

## Sheet: KEGG_enrichment
pathway_id	pathway_name	S gene number	TS gene number	B gene number	TB gene number	pvalue	Genes
ko04928	Parathyroid hormone synthesis, secretion and action	9	197	96	6505	0.00237589	FOS, CASR, ENSSSCG00000020830, SLC34A2, RXRA, CREB3L1, PRKACA, GNA12, MMP25
ko00760	Nicotinate and nicotinamide metabolism	5	197	33	6505	0.00288025	SIRT7, NT5M, ENPP1, ENPP3, NT5E
ko00240	Pyrimidine metabolism	6	197	50	6505	0.00374363	ENTPD1, ENTPD3, NT5M, ENPP1, ENPP3, NT5E
ko03010	Ribosome	9	197	122	6505	0.0114129	RPS27L, ENSSSCG00000006081, ENSSSCG00000031838, RPS3A, RPS25, RPL27, RPS13, ENSSSCG00000035007, ENSSSCG00000035768
ko04923	Regulation of lipolysis in adipocytes	5	197	51	6505	0.018405	PTGS1, ADRB1, CGA, PNPLA2, PRKACA
ko00740	Riboflavin metabolism	2	197	8	6505	0.0226547	ENPP1, ENPP3
ko05171	Coronavirus disease - COVID-19	12	197	208	6505	0.0236355	FOS, TLR4, RPS27L, ENSSSCG00000006081, ENSSSCG00000031838, RPS3A, MMP1, RPS25, RPL27, RPS13, ENSSSCG00000035007, ENSSSCG00000035768
ko00230	Purine metabolism	8	197	117	6505	0.0251364	ENTPD1, ENTPD3, FHIT, PARP6, NT5M, ENPP1, ENPP3, NT5E
ko05323	Rheumatoid arthritis	6	197	75	6505	0.0255195	FOS, TLR4, ANGPT1, ATP6V1B1, MMP1, AMDHD2
ko00620	Pyruvate metabolism	4	197	39	6505	0.0293584	LDHB, ACOT12, PARP6, ME2
ko04917	Prolactin signaling pathway	5	197	66	6505	0.0488666	FOS, PRLR, ESR1, SOCS2, CGA
