# Supplementary material for: The effect of visfatin on the transcriptomic profile of porcine anterior pituitary cells during periimplantation period
Source: Sci Rep. 2025 May 6;15:15858. doi: 10.1038/s41598-025-00766-0 (PMC12056127; doi:10.1038/s41598-025-00766-0)
Supplement: Supplementary file 6 — Supplementary Material 6 [file 41598_2025_766_MOESM6_ESM.xlsx]

## Sheet: A3SS
The effect of visfatin on the transcriptomic profile of porcine anterior pituitary cells during the peri-implantation period
K. Dobrzyn, G. Kopij, M. Kiezun, E. Zaobidna, M. Gudelska, B. Zarzecka, K. Kisielewska, A. Rak, N. Smolinska, T. Kaminski
Supplementary Table 7. Results obtained during the analysis of differentially expressed alternative 3′ splice site (A3SS) AS events. FDR - false discovery rate (<0.05); IncLevelDifference (Δpsi) - inclusion level difference (>|0.1|)
ID	GeneID	geneSymbol	chr	strand	longExonStart_0base	longExonEnd	shortES	shortEE	flankingES	flankingEE	ID	IJC_SAMPLE_1	SJC_SAMPLE_1	IJC_SAMPLE_2	SJC_SAMPLE_2	IncFormLen	SkipFormLen	PValue	FDR	IncLevel1	IncLevel2	IncLevelDifference
903	ENSSSCG00000002825	CES1	chr6	-	29909528	29909736	29909528	29909733	29912815	29912902	903	14,4,11,3,11	11,7,5,5,14	11,2,5,12,6	0,1,2,0,1	152	149	1.98118e-08	1.56711e-05	0.555,0.359,0.683,0.37,0.435	1.0,0.662,0.71,1.0,0.855	-0.365
1450	ENSSSCG00000004123	UTRN	chr1	-	20525841	20525934	20525841	20525931	20528194	20528303	1450	3,8,10,9,11	6,2,6,0,3	11,6,5,9,12	1,0,0,0,0	152	149	6.62359e-08	2.61963e-05	0.329,0.797,0.62,1.0,0.782	0.915,1.0,1.0,1.0,1.0	-0.277
1337	ENSSSCG00000012123	RAB9A	chrX	+	10344332	10344448	10344344	10344448	10328145	10328276	1337	6,13,10,10,31	0,6,1,3,4	7,5,10,18,8	0,1,0,0,0	161	149	3.56367e-07	9.3962e-05	1.0,0.667,0.902,0.755,0.878	1.0,0.822,1.0,1.0,1.0	-0.124
1400	ENSSSCG00000001544	TEAD3	chr7	-	31338978	31339112	31338978	31339082	31340002	31340064	1400	2,14,12,10,4	1,2,9,1,4	12,3,6,4,2	1,1,0,0,0	179	149	8.07111e-07	0.000130169	0.625,0.854,0.526,0.893,0.454	0.909,0.714,1.0,1.0,1.0	-0.254
889	ENSSSCG00000011961	TFG	chr13	-	158291095	158291908	158291095	158291905	158295687	158295786	889	23,20,19,25,20	1,6,0,0,0	40,17,8,6,9	5,6,6,8,4	152	149	1.55635e-06	0.000205178	0.958,0.766,1.0,1.0,1.0	0.887,0.735,0.567,0.424,0.688	0.285
1013	ENSSSCG00000015498	RC3H1	chr9	-	116214185	116214356	116214185	116214329	116218092	116218225	1013	3,6,1,8,1	0,0,2,0,1	1,1,0,1,0	0,1,1,0,5	176	149	0.000126817	0.00991082	1.0,1.0,0.297,1.0,0.458	1.0,0.458,0.0,1.0,0.0	0.259
1429	ENSSSCG00000040636	KRT80	chr5	-	17482459	17484736	17482459	17484701	17484836	17484892	1429	68,18,35,23,58	44,15,11,22,22	39,33,38,43,54	16,0,14,4,8	184	149	0.000137824	0.00991082	0.556,0.493,0.72,0.458,0.681	0.664,1.0,0.687,0.897,0.845	-0.237
1088	ENSSSCG00000032921	INO80E	chr3	+	18210677	18212186	18211945	18212186	18206499	18206616	1088	24,24,28,15,40	3,6,7,5,0	39,39,12,21,24	3,0,0,2,1	298	149	0.000237734	0.0156707	0.8,0.667,0.667,0.6,1.0	0.867,1.0,1.0,0.84,0.923	-0.179
93	ENSSSCG00000035939	UCKL1	chr17	-	62788523	62788631	62788523	62788540	62789141	62789203	93	22,20,15,24,16	25,24,26,24,15	40,32,21,12,27	17,21,5,10,5	240	149	0.000266907	0.0162403	0.353,0.341,0.264,0.383,0.398	0.594,0.486,0.723,0.427,0.77	-0.252
1002	ENSSSCG00000062714	CEP350	chr9	+	121608429	121608476	121608432	121608476	121607064	121607150	1002	1,1,2,0,0	19,21,13,25,46	1,1,1,2,7	29,7,3,9,32	152	149	0.000528855	0.0246073	0.049,0.045,0.131,0.0,0.0	0.033,0.123,0.246,0.179,0.177	-0.107
220	ENSSSCG00000013233	CELF1	chr2	+	15144014	15144128	15144017	15144128	15143023	15143152	220	3,6,7,3,1	8,24,10,25,22	0,0,1,1,4	12,27,12,15,12	152	149	0.000933836	0.0388771	0.269,0.197,0.407,0.105,0.043	0.0,0.0,0.076,0.061,0.246	0.128
1236	ENSSSCG00000008337	AAK1	chr3	+	72926171	72926404	72926174	72926404	72918504	72918774	1236	1,3,0,0,4	7,3,14,5,4	2,1,1,4,2	0,3,1,1,1	152	149	0.000931731	0.0388771	0.123,0.495,0.0,0.0,0.495	1.0,0.246,0.495,0.797,0.662	-0.417

## Sheet: A5SS
The effect of visfatin on the transcriptomic profile of porcine anterior pituitary cells during the peri-implantation period
K. Dobrzyn, G. Kopij, M. Kiezun, E. Zaobidna, M. Gudelska, B. Zarzecka, K. Kisielewska, A. Rak, N. Smolinska, T. Kaminski
Supplementary Table 7. Results obtained during the analysis of differentially expressed alternative 5′ splice site (A5SS) AS events. FDR - false discovery rate (<0.05); IncLevelDifference (Δpsi) - inclusion level difference (>|0.1|)
ID	GeneID	geneSymbol	chr	strand	longExonStart_0base	longExonEnd	shortES	shortEE	flankingES	flankingEE	ID	IJC_SAMPLE_1	SJC_SAMPLE_1	IJC_SAMPLE_2	SJC_SAMPLE_2	IncFormLen	SkipFormLen	PValue	FDR	IncLevel1	IncLevel2	IncLevelDifference
21	ENSSSCG00000037754	SLC39A11	chr12	+	7949613	7949734	7949613	7949713	8054828	8054999	21	3,4,3,16,18	3,5,1,2,0	12,2,4,2,7	1,0,0,0,0	170	149	1.76288e-05	0.00405461	0.467,0.412,0.724,0.875,1.0	0.913,1.0,1.0,1.0,1.0	-0.287
284	ENSSSCG00000004832	UBE3A	chr1	+	141923693	141925484	141923693	141923813	141926999	141927044	284	21,25,27,13,22	22,37,21,9,23	32,10,11,23,12	23,0,0,6,0	298	149	1.11971e-05	0.00405461	0.323,0.253,0.391,0.419,0.324	0.41,1.0,1.0,0.657,1.0	-0.471
22	ENSSSCG00000037754	SLC39A11	chr12	+	7949613	7949755	7949613	7949713	8054828	8054999	22	3,29,16,32,7	3,5,1,2,0	37,23,15,3,1	1,0,0,0,0	191	149	0.000596578	0.0365094	0.438,0.819,0.926,0.926,1.0	0.967,1.0,1.0,1.0,1.0	-0.172
736	ENSSSCG00000015106	HYOU1	chr9	-	46266500	46266821	46266773	46266821	46264932	46266397	736	13,16,15,11,23	4,2,0,3,0	13,9,6,10,11	0,0,0,0,0	298	149	0.000634946	0.0365094	0.619,0.8,1.0,0.647,1.0	1.0,1.0,1.0,1.0,1.0	-0.187

## Sheet: MXE
	The effect of visfatin on the transcriptomic profile of porcine anterior pituitary cells during the peri-implantation period
	K. Dobrzyn, G. Kopij, M. Kiezun, E. Zaobidna, M. Gudelska, B. Zarzecka, K. Kisielewska, A. Rak, N. Smolinska, T. Kaminski
	Supplementary Table 7. Results obtained during the analysis of differentially expressed mutually exclusive exons (MXE) AS events. FDR - false discovery rate (<0.05); IncLevelDifference (Δpsi) - inclusion level difference (>|0.1|)
ID	GeneID	geneSymbol	chr	strand	1stExonStart_0base	1stExonEnd	2ndExonStart_0base	2ndExonEnd	upstreamES	upstreamEE	downstreamES	downstreamEE	ID	IJC_SAMPLE_1	SJC_SAMPLE_1	IJC_SAMPLE_2	SJC_SAMPLE_2	IncFormLen	SkipFormLen	PValue	FDR	IncLevel1	IncLevel2	IncLevelDifference
1736	1985	ENSSSCG00000002266	CHD2	chr7	-	86061832	86061957	86064995	86065174	86058474	86058691	86065351	86065396	1985	12,16,14,13,7	70,55,68,54,53	5,3,5,0,1	61,39,40,28,25	298	274	2.66773e-05	0.00122095	0.136,0.211,0.159,0.181,0.108	0.07,0.066,0.103,0.0,0.035	0.104
1308	838	ENSSSCG00000016073	PGAP1	chr15	-	100781402	100781486	100783220	100783276	100777976	100778023	100784189	100784295	838	3,4,2,4,3	15,33,12,20,26	2,0,0,1,0	11,22,3,18,11	205	233	6.56287e-05	0.00212207	0.185,0.121,0.159,0.185,0.116	0.171,0.0,0.0,0.059,0.0	0.107
2138	298	ENSSSCG00000013983	JMJD4	chr2	-	50808445	50808713	50809056	50809182	50807729	50807876	50811245	50811411	298	0,10,9,3,8	49,32,40,38,39	0,3,0,0,1	62,22,33,47,33	275	298	4.42833e-08	6.70381e-06	0.0,0.253,0.196,0.079,0.182	0.0,0.129,0.0,0.0,0.032	0.110
1773	1975	ENSSSCG00000027051	EMC7	chr7	+	80396715	80396835	80403389	80403528	80391188	80391531	80405258	80405339	1975	181,117,75,116,172	256,181,115,167,223	162,56,27,74,60	248,151,79,191,173	269	288	3.19772e-05	0.00136807	0.431,0.409,0.411,0.426,0.452	0.412,0.284,0.268,0.293,0.271	0.120
2267	1640	ENSSSCG00000008659	ACP1	chr3	-	132679883	132679997	132680044	132680158	132673866	132673928	132680243	132680317	1640	146,117,55,113,94	100,55,24,41,49	92,50,60,69,56	74,55,53,68,39	263	263	4.5899e-05	0.00176935	0.593,0.68,0.696,0.734,0.657	0.554,0.476,0.531,0.504,0.589	0.141
681	217	ENSSSCG00000010258	AIFM2	chr14	-	73061717	73061826	73064382	73064475	73060080	73060233	73065158	73065278	217	8,8,7,4,13	32,30,23,59,35	3,0,3,0,7	42,47,41,24,41	242	258	4.31578e-05	0.00169869	0.21,0.221,0.245,0.067,0.284	0.071,0.0,0.072,0.0,0.154	0.146
2454	786	ENSSSCG00000004969	KIF23	chr1	+	167274715	167275027	167277695	167277926	167274251	167274431	167278870	167278953	786	3,1,3,4,1	6,25,12,14,5	0,1,0,1,0	16,16,1,5,8	298	298	6.57757e-05	0.00212207	0.333,0.038,0.2,0.222,0.167	0.0,0.059,0.0,0.167,0.0	0.147
1008	1780	ENSSSCG00000003139	BCAT2	chr6	-	54113360	54113480	54113574	54113685	54113092	54113256	54118836	54119040	1780	8,5,5,12,15	26,26,12,29,31	5,0,1,4,3	27,14,23,27,26	260	269	6.40349e-05	0.00212207	0.241,0.166,0.301,0.3,0.334	0.161,0.0,0.043,0.133,0.107	0.180
1521	1035	ENSSSCG00000012104	SHROOM2	chrX	+	6371992	6372144	6387383	6387515	6296218	6296582	6393328	6395573	1035	15,5,5,15,9	2,0,0,0,0	10,15,8,10,7	0,1,11,0,7	298	281	2.02102e-05	0.00104159	0.876,1.0,1.0,1.0,1.0	1.0,0.934,0.407,1.0,0.485	0.210
250	771	ENSSSCG00000004985	GEMIN2	chr1	+	169685785	169685830	169687695	169687764	169683389	169683506	169689716	169689827	771	7,5,2,4,5	11,12,10,9,10	0,0,0,2,1	6,13,2,4,8	194	218	1.27129e-06	0.000104246	0.417,0.319,0.184,0.333,0.36	0.0,0.0,0.0,0.36,0.123	0.226
642	1426	ENSSSCG00000010563	BTRC	chr14	+	112514634	112514724	112554076	112554308	112495834	112495912	112558422	112558609	1426	10,7,0,3,5	10,19,16,15,11	1,0,0,0,2	12,21,7,16,10	239	298	2.57502e-07	2.53381e-05	0.555,0.315,0.0,0.2,0.362	0.094,0.0,0.0,0.0,0.2	0.228
64	147	ENSSSCG00000004844	MTMR10	chr1	+	143897306	143897475	143902745	143902815	143890937	143891028	143903992	143904063	147	4,10,6,10,6	10,17,13,24,3	0,3,0,1,1	8,10,10,12,11	298	219	6.23056e-07	5.57352e-05	0.227,0.302,0.253,0.234,0.595	0.0,0.181,0.0,0.058,0.063	0.262
862	979	ENSSSCG00000010319	SAMD8	chr14	+	77725124	77725242	77732299	77732450	77721605	77721701	77732624	77734991	979	6,1,3,4,0	12,4,3,11,23	0,0,0,0,0	13,5,11,14,9	267	298	6.54924e-08	8.5926e-06	0.358,0.218,0.527,0.289,0.0	0.0,0.0,0.0,0.0,0.0	0.278
1747	36	ENSSSCG00000038639	TOM1L2	chr12	+	60700675	60700825	60705353	60705488	60694891	60694970	60706555	60706711	36	49,27,28,39,25	15,16,11,19,13	17,13,20,19,21	16,27,25,50,30	298	284	2.1478e-08	3.52239e-06	0.757,0.617,0.708,0.662,0.647	0.503,0.315,0.433,0.266,0.4	0.295
1849	1531	ENSSSCG00000035997	RPL10	chrX	+	124928254	124928313	124928403	124928511	124927371	124927417	124928682	124928821	1531	177,75,44,137,171	2406,1253,741,1626,2194	132,141,201,150,190	1407,972,531,987,1125	208	257	2.15371e-11	8.47701e-09	0.083,0.069,0.068,0.094,0.088	0.104,0.152,0.319,0.158,0.173	-0.101
1755	869	ENSSSCG00000030255	EIF4G1	chr13	+	122204478	122204535	122204752	122204846	122203546	122203658	122205142	122205229	869	6,6,0,0,3	66,62,66,72,71	3,8,7,10,9	106,57,44,34,50	206	243	0.000184837	0.00478631	0.097,0.102,0.0,0.0,0.047	0.032,0.142,0.158,0.258,0.175	-0.104
2153	763	ENSSSCG00000005466	PTBP3	chr1	-	253034154	253034301	253038526	253038696	253024489	253024654	253056327	253056412	763	409,275,154,300,373	201,221,141,239,198	394,353,137,350,333	185,154,67,136,127	298	296	4.01989e-05	0.00165575	0.669,0.553,0.52,0.555,0.652	0.679,0.695,0.67,0.719,0.723	-0.107
542	2160	ENSSSCG00000036201	NPR3	chr16	+	18853041	18853164	18872991	18873158	18842038	18843249	18912399	18912535	2160	323,21,200,106,356	71,4,94,28,68	176,9,156,286,226	42,0,14,22,23	272	298	2.19746e-06	0.000160171	0.833,0.852,0.7,0.806,0.852	0.821,1.0,0.924,0.934,0.915	-0.110
1712	404	ENSSSCG00000023761	HNRNPR	chr6	-	81214200	81214406	81217119	81217255	81208178	81208328	81219026	81219203	404	73,127,85,144,82	22,43,24,49,22	106,104,52,50,60	23,21,6,1,6	285	298	2.84798e-05	0.00127382	0.776,0.755,0.787,0.754,0.796	0.828,0.838,0.901,0.981,0.913	-0.119
2163	2154	ENSSSCG00000022112	DOCK9	chr11	-	67817205	67817273	67819912	67819989	67809427	67809543	67822127	67822194	2154	53,47,38,46,59	9,18,15,7,1	58,55,30,26,36	4,1,1,0,6	226	217	4.12255e-05	0.00165575	0.85,0.715,0.709,0.863,0.983	0.933,0.981,0.966,1.0,0.852	-0.122
2381	1582	ENSSSCG00000009123	CAMK2D	chr8	+	108917987	108918082	109019733	109019793	108915612	108916420	109075043	109075098	1582	30,37,29,42,59	3,4,6,12,6	62,43,18,29,46	3,0,0,1,2	244	209	4.85247e-07	4.54746e-05	0.895,0.888,0.805,0.75,0.894	0.947,1.0,1.0,0.961,0.952	-0.126
2338	959	ENSSSCG00000004626	TMOD3	chr1	-	119905145	119905302	119909121	119909321	119884308	119884431	119948694	119948784	959	84,91,36,59,68	22,27,12,25,21	75,120,69,61,103	20,11,6,11,4	298	298	1.49625e-06	0.000117785	0.792,0.771,0.75,0.702,0.764	0.789,0.916,0.92,0.847,0.963	-0.131
1153	335	ENSSSCG00000013766	IL27RA	chr2	-	65144395	65144553	65148870	65148988	65144149	65144307	65149462	65149650	335	181,123,59,179,147	75,71,48,72,63	184,164,102,141,160	96,23,25,27,35	267	298	5.11473e-05	0.00186403	0.729,0.659,0.578,0.735,0.723	0.681,0.888,0.82,0.854,0.836	-0.131
1911	2264	ENSSSCG00000005494	TNC	chr1	-	255560393	255560666	255577628	255577901	255554135	255554258	255584734	255584998	2264	317,497,285,515,263	458,664,356,714,472	465,446,263,278,393	464,406,190,204,342	298	298	5.0931e-11	1.67054e-08	0.409,0.428,0.445,0.419,0.358	0.501,0.523,0.581,0.577,0.535	-0.132
352	2268	ENSSSCG00000005494	TNC	chr1	-	255570014	255570287	255577628	255577901	255560393	255560666	255584734	255584998	2268	321,501,288,520,283	209,474,216,420,164	465,451,266,283,408	369,201,75,60,176	298	298	4.67511e-05	0.00176935	0.606,0.514,0.571,0.553,0.633	0.558,0.692,0.78,0.825,0.699	-0.135
788	2266	ENSSSCG00000005494	TNC	chr1	-	255570014	255570287	255572536	255572809	255560393	255560666	255575660	255575933	2266	417,687,337,711,381	209,474,215,420,161	809,745,288,339,559	369,201,75,60,168	298	298	6.06764e-10	1.32679e-07	0.666,0.592,0.611,0.629,0.703	0.687,0.788,0.793,0.85,0.769	-0.137
1311	913	ENSSSCG00000003872	EPS15	chr6	+	160692816	160692864	160696279	160696375	160691081	160691171	160699488	160699554	913	105,78,60,105,87	46,46,45,52,58	85,72,56,81,84	40,18,24,12,12	197	245	2.21785e-05	0.00109118	0.74,0.678,0.624,0.715,0.651	0.725,0.833,0.744,0.894,0.897	-0.137
	2259	ENSSSCG00000005494	TNC	chr1	-	255560393	255560666	255572536	255572809	255554135	255554258	255575660	255575933	2259	354,623,294,653,332	311,490,265,500,334	764,684,256,304,513	350,303,140,133,259	298	298	1.06803e-13	1.05095e-10	0.532,0.56,0.526,0.566,0.498	0.686,0.693,0.646,0.696,0.665	-0.141
	2206	ENSSSCG00000009407	ESD	chr11	+	20657534	20657623	20659713	20659812	20656878	20656953	20661773	20661898	2206	155,201,55,182,147	163,159,70,128,163	280,212,84,107,132	133,103,42,72,69	238	248	7.82197e-07	6.69289e-05	0.498,0.568,0.45,0.597,0.484	0.687,0.682,0.676,0.608,0.666	-0.144
	1212	ENSSSCG00000021292	OSBPL9	chr6	-	160432709	160432760	160435033	160435081	160421615	160421654	160436048	160436144	1212	61,53,14,66,66	12,8,10,14,14	58,51,31,46,30	6,1,6,1,1	197	200	2.53327e-05	0.00121597	0.838,0.871,0.587,0.827,0.827	0.908,0.981,0.84,0.979,0.968	-0.145
	1239	ENSSSCG00000028771	MEF2A	chr1	+	138468427	138468559	138468624	138468762	138430711	138430915	138471132	138471352	1239	26,24,9,21,14	4,3,3,10,1	15,7,6,10,12	0,1,0,0,0	281	287	1.0826e-07	1.33159e-05	0.869,0.891,0.754,0.682,0.935	1.0,0.877,1.0,1.0,1.0	-0.149
	1524	ENSSSCG00000015410	PHTF2	chr9	-	102229857	102229953	102231070	102231226	102224401	102224527	102236719	102236806	1524	71,77,39,50,66	16,15,16,7,5	48,83,33,59,59	7,5,0,0,0	298	245	1.46128e-07	1.59766e-05	0.785,0.808,0.667,0.854,0.916	0.849,0.932,1.0,1.0,1.0	-0.150
	195	ENSSSCG00000010542	CUTC	chr14	+	110911470	110911604	110916918	110916946	110908181	110908217	110919865	110919971	195	65,33,19,29,47	4,6,3,11,6	19,23,22,40,26	0,0,1,1,4	283	177	5.95769e-05	0.0020937	0.91,0.775,0.798,0.622,0.83	1.0,1.0,0.932,0.962,0.803	-0.152
	2262	ENSSSCG00000005494	TNC	chr1	-	255560393	255560666	255576807	255577080	255554135	255554258	255577628	255577901	2262	370,581,428,609,345	313,483,265,503,348	686,591,370,407,726	350,307,143,135,272	298	298	1.73195e-13	1.13616e-10	0.542,0.546,0.618,0.548,0.498	0.662,0.658,0.721,0.751,0.727	-0.153
	136	ENSSSCG00000053351	ISCA1	chr10	+	29073525	29073579	29079186	29079292	29066177	29066341	29080517	29080757	136	88,98,44,95,96	100,70,48,92,55	96,75,47,83,70	38,27,8,36,48	203	255	2.60754e-05	0.00122095	0.525,0.638,0.535,0.565,0.687	0.76,0.777,0.881,0.743,0.647	-0.172
	1381	ENSSSCG00000034151	RNPEP	chr10	+	24222011	24222152	24222723	24222872	24218138	24218787	24227810	24227927	1381	33,38,30,59,36	17,24,14,30,14	47,38,31,31,41	6,13,10,3,3	290	298	1.38586e-05	0.000737125	0.666,0.619,0.688,0.669,0.725	0.889,0.75,0.761,0.914,0.934	-0.176
	2181	ENSSSCG00000017232	SLC9A3R1	chr12	-	6468391	6468432	6470685	6470853	6467173	6467263	6471723	6471885	2181	35,16,26,24,40	1,5,4,4,7	59,22,12,22,16	0,1,0,0,0	298	190	4.47769e-09	8.01099e-07	0.957,0.671,0.806,0.793,0.785	1.0,0.933,1.0,1.0,1.0	-0.184
	2095	ENSSSCG00000000981	CRELD2	chr5	-	710586	710682	711589	711673	710297	710444	712596	712692	2095	16,25,11,19,25	27,44,25,43,34	28,19,11,24,31	18,11,13,15,31	233	245	0.000107319	0.00310595	0.384,0.374,0.316,0.317,0.436	0.621,0.645,0.471,0.627,0.513	-0.210
	2220	ENSSSCG00000009522	PCCA	chr11	+	69222252	69222306	69272047	69272188	69204356	69204455	69284399	69284477	2220	18,28,9,11,10	18,12,2,12,16	18,9,8,8,13	5,3,2,1,0	203	290	6.99655e-05	0.00222084	0.588,0.769,0.865,0.567,0.472	0.837,0.811,0.851,0.92,1.0	-0.232
	598	ENSSSCG00000011498	SLC25A26	chr13	+	47760568	47760725	47764416	47764526	47743616	47743752	47792804	47792909	598	14,23,8,26,31	6,11,11,6,5	27,32,12,13,20	6,0,1,3,0	298	259	8.83368e-05	0.00271636	0.67,0.645,0.387,0.79,0.843	0.796,1.0,0.913,0.79,1.0	-0.233
	384	ENSSSCG00000035822	FAM120C	chrX	-	46789863	46790065	46791458	46791668	46787178	46787317	46794780	46794895	384	18,34,11,48,29	14,20,5,22,12	41,24,5,20,22	6,3,0,2,6	298	298	6.64185e-06	0.000396096	0.563,0.63,0.688,0.686,0.707	0.872,0.889,1.0,0.909,0.786	-0.236
	585	ENSSSCG00000004832	UBE3A	chr1	+	141920483	141920547	141923693	141923813	141887226	141887772	141926999	141927044	585	16,19,8,27,21	20,33,19,9,19	27,12,7,9,23	20,0,0,5,0	213	269	3.1314e-05	0.00136807	0.503,0.421,0.347,0.791,0.583	0.63,1.0,1.0,0.694,1.0	-0.336
	774	ENSSSCG00000030345	INPP5J	chr14	+	47921071	47921209	47921366	47921444	47918796	47918980	47921565	47921670	774	24,6,4,12,7	6,2,6,8,8	11,4,7,15,9	3,0,1,0,1	287	227	3.27276e-06	0.000230028	0.76,0.704,0.345,0.543,0.409	0.744,1.0,0.847,1.0,0.877	-0.341

## Sheet: RI
The effect of visfatin on the transcriptomic profile of porcine anterior pituitary cells during the peri-implantation period
K. Dobrzyn, G. Kopij, M. Kiezun, E. Zaobidna, M. Gudelska, B. Zarzecka, K. Kisielewska, A. Rak, N. Smolinska, T. Kaminski
Supplementary Table 7. Results obtained during the analysis of differentially expressed retention intron (RI) AS events. FDR - false discovery rate (<0.05); IncLevelDifference (Δpsi) - inclusion level difference (>|0.1|)
ID	GeneID	geneSymbol	chr	strand	riExonStart_0base	riExonEnd	upstreamES	upstreamEE	downstreamES	downstreamEE	ID	IJC_SAMPLE_1	SJC_SAMPLE_1	IJC_SAMPLE_2	SJC_SAMPLE_2	IncFormLen	SkipFormLen	PValue	FDR	IncLevel1	IncLevel2	IncLevelDifference
579	ENSSSCG00000039539	DHTKD1	chr10	-	59828288	59828867	59828288	59828458	59828784	59828867	579	3,1,1,14,2	6,8,8,5,5	3,0,1,0,0	28,8,3,8,5	298	149	1.24533e-05	0.000478885	0.2,0.059,0.059,0.583,0.167	0.051,0.0,0.143,0.0,0.0	0.175
13	ENSSSCG00000021363	CHD3	chr12	+	53159726	53161162	53159726	53159968	53160998	53161162	13	6,9,3,6,6	1,8,10,13,5	2,0,0,2,5	3,11,7,11,13	298	149	0.00046067	0.00974317	0.75,0.36,0.13,0.188,0.375	0.25,0.0,0.0,0.083,0.161	0.262
461	ENSSSCG00000016057	STAT1	chr15	-	95607895	95609641	95607895	95608508	95609455	95609641	461	5,7,6,0,11	53,28,26,40,50	8,8,9,8,7	53,18,10,22,18	298	149	0.00304294	0.0476727	0.045,0.111,0.103,0.0,0.099	0.07,0.182,0.31,0.154,0.163	-0.104
520	ENSSSCG00000011295	SNRK	chr13	+	26685773	26686462	26685773	26685893	26685988	26686462	520	17,30,14,12,14	4,0,0,2,5	8,14,4,8,11	0,0,0,0,0	244	149	3.59039e-05	0.00126561	0.722,1.0,1.0,0.786,0.631	1.0,1.0,1.0,1.0,1.0	-0.172
897	ENSSSCG00000015309	MTERF1	chr9	-	71846546	71850364	71846546	71848994	71850255	71850364	897	14,9,9,16,16	4,1,2,1,2	18,4,5,9,11	1,0,0,1,0	298	149	5.29218e-05	0.00172199	0.636,0.818,0.692,0.889,0.8	0.9,1.0,1.0,0.818,1.0	-0.177
605	ENSSSCG00000000704	TAPBPL	chr5	-	64188189	64189635	64188189	64189352	64189545	64189635	605	57,49,56,48,59	6,8,8,18,18	50,28,45,25,44	12,1,1,0,3	298	149	0.00138765	0.0255207	0.826,0.754,0.778,0.571,0.621	0.676,0.933,0.957,1.0,0.88	-0.179
1025	ENSSSCG00000031489	DUSP22	chr7	+	94309	95747	94309	94382	95608	95747	1025	23,18,20,22,14	6,2,4,3,4	22,15,7,16,9	0,0,0,5,0	298	149	0.000382395	0.00851332	0.657,0.818,0.714,0.786,0.636	1.0,1.0,1.0,0.615,1.0	-0.201
1231	ENSSSCG00000001534	ANKS1A	chr7	+	30991777	30995360	30991777	30991875	30993201	30995360	1231	5,7,0,0,1	18,16,16,33,10	8,2,5,3,11	7,4,4,6,15	298	149	4.63147e-06	0.000244889	0.122,0.179,0.0,0.0,0.048	0.364,0.2,0.385,0.2,0.268	-0.214
771	ENSSSCG00000011330	NBEAL2	chr13	+	29872885	29873457	29872885	29872981	29873332	29873457	771	14,9,12,19,15	5,7,13,7,6	15,15,5,17,22	1,4,3,0,3	298	149	0.00146985	0.025906	0.583,0.391,0.316,0.576,0.556	0.882,0.652,0.455,1.0,0.786	-0.271
1029	ENSSSCG00000015345	GLCCI1	chr9	+	78329919	78334077	78329919	78330040	78331206	78334077	1029	5,13,6,2,10	1,7,2,0,1	17,11,1,7,5	0,0,0,0,0	298	149	6.0608e-07	7.78246e-05	0.714,0.481,0.6,1.0,0.833	1.0,1.0,1.0,1.0,1.0	-0.274
1027	ENSSSCG00000007914	METTL22	chr3	-	34044385	34044661	34044385	34044530	34044620	34044661	1027	1,5,0,2,0	19,9,10,1,8	2,6,4,7,10	4,3,2,6,6	239	149	9.10206e-06	0.000392128	0.032,0.257,0.0,0.555,0.0	0.238,0.555,0.555,0.421,0.51	-0.287
299	ENSSSCG00000024285	DLG4	chr12	-	52551272	52553382	52551272	52551364	52553209	52553382	299	3,0,3,7,4	0,3,2,2,0	1,7,4,13,20	0,0,1,0,0	298	149	0.000496173	0.00999434	1.0,0.0,0.429,0.636,1.0	1.0,1.0,0.667,1.0,1.0	-0.320
1273	ENSSSCG00000024655	PHB2	chr5	+	63755427	63755970	63755427	63755504	63755964	63755970	1273	109,97,35,76,3	0,0,0,60,184	88,72,46,68,61	0,0,0,0,0	298	149	2.5017e-06	0.00017637	1.0,1.0,1.0,0.388,0.008	1.0,1.0,1.0,1.0,1.0	-0.321
173	ENSSSCG00000015613	C1orf74	chr9	+	133188703	133193413	133188703	133189622	133193121	133193413	173	7,13,11,10,14	8,1,7,12,4	9,7,5,2,12	2,1,0,0,1	298	149	9.27016e-06	0.000392128	0.304,0.867,0.44,0.294,0.636	0.692,0.778,1.0,1.0,0.857	-0.357
830	ENSSSCG00000023920	P3H1	chr6	+	168685998	168686563	168685998	168686116	168686487	168686563	830	3,4,10,4,7	10,6,7,5,4	7,3,7,6,6	2,0,4,2,0	298	149	0.0012471	0.0239783	0.13,0.25,0.417,0.286,0.467	0.636,1.0,0.467,0.6,1.0	-0.431
924	ENSSSCG00000014794	NUP98	chr9	+	6416035	6416855	6416035	6416277	6416700	6416855	924	5,6,2,5,2	9,6,4,14,2	4,5,2,4,6	2,0,0,0,0	298	149	4.65021e-11	1.96704e-08	0.217,0.333,0.2,0.152,0.333	0.5,1.0,1.0,1.0,1.0	-0.653

## Sheet: SE
The effect of visfatin on the transcriptomic profile of porcine anterior pituitary cells during the peri-implantation period
K. Dobrzyn, G. Kopij, M. Kiezun, E. Zaobidna, M. Gudelska, B. Zarzecka, K. Kisielewska, A. Rak, N. Smolinska, T. Kaminski
Supplementary Table 7. Results obtained during the analysis of differentially expressed skipping exon (SE) AS events. FDR - false discovery rate (<0.05); IncLevelDifference (Δpsi) - inclusion level difference (>|0.1|)
ID	GeneID	geneSymbol	chr	strand	exonStart_0base	exonEnd	upstreamES	upstreamEE	downstreamES	downstreamEE	ID	IJC_SAMPLE_1	SJC_SAMPLE_1	IJC_SAMPLE_2	SJC_SAMPLE_2	IncFormLen	SkipFormLen	PValue	FDR	IncLevel1	IncLevel2	IncLevelDifference
21571	ENSSSCG00000040657	STRN3	chr7	+	68556415	68556549	68533843	68533985	68557879	68558055	21571	99,105,57,111,96	2,0,0,2,0	97,140,48,80,52	13,2,4,0,7	283	149	1.90204e-07	0.000171427	0.963,1.0,1.0,0.967,1.0	0.797,0.974,0.863,1.0,0.796	0.100
5354	ENSSSCG00000016430	GALNT11	chr18	-	5319585	5319752	5316313	5316439	5325876	5326209	5354	62,72,42,61,70	0,0,1,0,0	54,48,33,46,56	0,11,0,7,0	298	149	1.16184e-06	0.000724941	1.0,1.0,0.955,1.0,1.0	1.0,0.686,1.0,0.767,1.0	0.100
20630	ENSSSCG00000011145	ASB13	chr10	+	65276789	65276902	65275542	65275632	65289627	65289815	20630	4,0,0,1,10	4,6,3,5,12	1,0,0,2,0	9,3,1,4,1	262	149	0.000101905	0.0156614	0.363,0.0,0.0,0.102,0.322	0.059,0.0,0.0,0.221,0.0	0.101
8033	ENSSSCG00000025139	ZNF507	chr6	+	42275806	42275900	42274205	42274373	42281345	42283483	8033	0,9,0,5,2	22,9,5,12,20	0,0,0,0,2	17,10,11,16,8	243	149	1.64012e-05	0.00427206	0.0,0.38,0.0,0.203,0.058	0.0,0.0,0.0,0.0,0.133	0.102
13500	ENSSSCG00000017573	XYLT2	chr12	+	26652535	26652731	26651981	26652244	26653481	26653815	13500	16,24,24,30,36	0,0,0,2,0	38,18,10,39,37	0,5,0,8,0	298	149	4.78794e-05	0.0091382	1.0,1.0,1.0,0.882,1.0	1.0,0.643,1.0,0.709,1.0	0.106
18611	ENSSSCG00000015534	ACBD6	chr9	-	121951418	121951545	121944087	121944118	122010985	122011075	18611	12,4,1,7,6	19,13,14,37,16	1,4,2,0,0	32,24,21,10,20	276	149	6.35204e-06	0.00228998	0.254,0.142,0.037,0.093,0.168	0.017,0.083,0.049,0.0,0.0	0.109
14854	ENSSSCG00000036350	HNRNPA2B1	chr18	+	46214638	46214774	46213183	46213267	46215319	46215849	14854	57,70,76,78,69	0,0,1,0,0	49,56,24,38,59	2,0,7,0,5	285	149	2.55784e-05	0.00560755	1.0,1.0,0.975,1.0,1.0	0.928,1.0,0.642,1.0,0.861	0.109
22610	ENSSSCG00000000884	APAF1	chr5	-	85243620	85243804	85239515	85239628	85253368	85253566	22610	50,66,29,53,41	0,1,0,0,0	82,63,60,19,47	3,2,2,5,1	298	149	0.000197041	0.0244015	1.0,0.971,1.0,1.0,1.0	0.932,0.94,0.938,0.655,0.959	0.109
12251	ENSSSCG00000003451	PDPN	chr6	+	73046702	73046741	73042004	73042134	73047307	73047419	12251	105,113,71,147,78	155,213,152,210,115	89,49,19,25,31	161,176,49,86,132	188	149	1.3363e-05	0.00373771	0.349,0.296,0.27,0.357,0.35	0.305,0.181,0.235,0.187,0.157	0.111
3741	ENSSSCG00000034844	TBCE	chr14	-	55850980	55851065	55836847	55837033	55880861	55880995	3741	23,27,11,38,29	0,0,0,0,0	21,21,8,17,5	0,2,0,9,0	234	149	0.000452002	0.0452644	1.0,1.0,1.0,1.0,1.0	1.0,0.87,1.0,0.546,1.0	0.117
6898	ENSSSCG00000005651	ODF2	chr1	+	268886160	268886322	268885810	268885969	268887302	268887403	6898	5,2,2,0,4	16,8,6,17,4	4,0,0,0,0	15,4,16,5,2	298	149	0.000491425	0.0478819	0.135,0.111,0.143,0.0,0.333	0.118,0.0,0.0,0.0,0.0	0.121
21493	ENSSSCG00000036028	TMED8	chr7	-	100423775	100423905	100421510	100421637	100429680	100429762	21493	69,89,47,66,49	2,3,1,5,1	79,37,25,47,65	6,5,3,13,3	279	149	0.000345877	0.0369155	0.949,0.941,0.962,0.876,0.963	0.875,0.798,0.817,0.659,0.92	0.124
14526	ENSSSCG00000027417	LDLRAD4	chr6	-	96475080	96475503	96460085	96460226	96577345	96577643	14526	35,19,28,23,35	4,0,0,0,0	55,19,18,19,35	6,3,4,0,2	298	149	5.77079e-05	0.0099826	0.814,1.0,1.0,1.0,1.0	0.821,0.76,0.692,1.0,0.897	0.129
13747	ENSSSCG00000054848	ENSSSCG00000054848	chr13	+	29880707	29880897	29879907	29880064	29881260	29881902	13747	57,21,20,18,48	0,0,0,2,2	35,17,33,35,33	9,0,6,8,0	298	149	3.15577e-06	0.00146275	1.0,1.0,1.0,0.818,0.923	0.66,1.0,0.733,0.686,1.0	0.132
2893	ENSSSCG00000005060	KTN1	chr1	+	184967774	184967861	184965643	184965734	184971032	184971122	2893	3,5,2,6,0	8,24,12,4,9	0,0,1,0,0	10,10,3,14,5	236	149	1.68134e-06	0.000974154	0.191,0.116,0.095,0.486,0.0	0.0,0.0,0.174,0.0,0.0	0.143
12854	ENSSSCG00000013032	GPR137	chr2	-	7827936	7828162	7827674	7827824	7828857	7828907	12854	85,51,33,56,96	7,2,0,7,5	79,60,67,45,48	23,10,8,3,11	298	149	0.000356507	0.0378014	0.859,0.927,1.0,0.8,0.906	0.632,0.75,0.807,0.882,0.686	0.147
13324	ENSSSCG00000031147	ACAP2	chr13	-	132308454	132308475	132304896	132304948	132314439	132314552	13324	5,6,4,12,5	25,20,10,29,40	3,0,0,0,2	28,10,10,26,10	170	149	2.13552e-06	0.00111757	0.149,0.208,0.26,0.266,0.099	0.086,0.0,0.0,0.0,0.149	0.149
13930	ENSSSCG00000023033	PARP3	chr13	+	34079063	34079150	34078780	34078930	34079391	34079569	13930	79,39,42,39,76	0,0,0,4,0	49,6,33,43,33	5,4,3,0,3	236	149	2.51533e-05	0.00558989	1.0,1.0,1.0,0.86,1.0	0.861,0.486,0.874,1.0,0.874	0.153
13994	ENSSSCG00000047003	ENSSSCG00000047003	chr6	-	62392923	62392968	62391897	62392024	62394431	62394752	13994	5,8,6,8,1	33,25,7,37,42	0,1,0,0,3	38,47,9,31,29	194	149	1.09295e-07	0.000110819	0.104,0.197,0.397,0.142,0.018	0.0,0.016,0.0,0.0,0.074	0.154
1480	ENSSSCG00000032235	ARFGAP1	chr17	+	62388517	62388547	62387803	62387836	62389223	62389280	1480	13,7,10,1,11	46,36,30,51,33	0,0,0,0,0	39,24,24,33,36	179	149	3.34288e-13	5.42316e-09	0.19,0.139,0.217,0.016,0.217	0.0,0.0,0.0,0.0,0.0	0.156
19723	ENSSSCG00000006885	ALG14	chr4	+	122384621	122384753	122349620	122349772	122450744	122450986	19723	23,15,16,37,32	0,0,0,0,0	22,22,17,14,16	5,5,2,0,0	281	149	2.86317e-06	0.00136615	1.0,1.0,1.0,1.0,1.0	0.7,0.7,0.818,1.0,1.0	0.156
2594	ENSSSCG00000009834	ATXN2	chr14	-	32713295	32713505	32709877	32710060	32715347	32715526	2594	51,84,48,59,33	0,0,0,0,0	41,38,36,40,41	1,2,10,0,10	298	149	1.07554e-09	4.1276e-06	1.0,1.0,1.0,1.0,1.0	0.953,0.905,0.643,1.0,0.672	0.165
9491	ENSSSCG00000030255	EIF4G1	chr13	+	122204752	122204846	122203507	122203658	122206280	122206457	9491	8,28,11,27,14	2,0,0,0,0	16,14,7,3,7	9,0,2,1,0	243	149	9.29739e-05	0.0146656	0.71,1.0,1.0,1.0,1.0	0.522,1.0,0.682,0.648,1.0	0.172
14710	ENSSSCG00000004423	TUBE1	chr1	-	78028397	78028573	78027761	78027902	78028795	78028983	14710	5,8,0,9,4	0,0,1,0,0	7,8,3,8,3	0,2,3,2,2	298	149	5.64863e-05	0.0099826	1.0,1.0,0.0,1.0,1.0	1.0,0.667,0.333,0.667,0.429	0.181
1898	ENSSSCG00000036877	ENSSSCG00000036877	chr15	-	37944781	37944888	37944611	37944698	37951685	37951755	1898	4,1,4,4,0	0,4,0,0,1	0,2,1,3,0	1,6,0,0,5	256	149	0.000263316	0.0302963	1.0,0.127,1.0,1.0,0.0	0.0,0.162,1.0,1.0,0.0	0.193
16351	ENSSSCG00000014828	RAB6A	chr9	-	8194791	8194844	8161516	8161582	8197763	8197918	16351	13,5,22,10,2	0,2,2,0,1	16,3,2,11,7	9,2,0,3,10	202	149	6.83176e-05	0.011545	1.0,0.648,0.89,1.0,0.596	0.567,0.525,1.0,0.73,0.341	0.194
2513	ENSSSCG00000010258	AIFM2	chr14	-	73064382	73064475	73061717	73061826	73065158	73065278	2513	34,24,21,18,29	0,2,0,0,0	31,7,11,8,29	0,4,1,5,0	242	149	0.000495849	0.0478819	1.0,0.881,1.0,1.0,1.0	1.0,0.519,0.871,0.496,1.0	0.199
8923	ENSSSCG00000007314	ENSSSCG00000007314	chr17	+	39470532	39470943	39459820	39460003	39472798	39472903	8923	10,0,2,2,1	0,1,0,4,0	1,0,1,0,1	0,1,3,4,0	298	149	2.12322e-05	0.00478403	1.0,0.0,1.0,0.2,1.0	1.0,0.0,0.143,0.0,1.0	0.211
11685	ENSSSCG00000004010	ERMARD	chr1	-	534368	534458	532235	532333	534743	534845	11685	27,21,7,25,18	0,1,0,3,0	16,12,3,14,10	1,4,5,0,1	239	149	0.000191494	0.0238969	1.0,0.929,1.0,0.839,1.0	0.909,0.652,0.272,1.0,0.862	0.215
17941	ENSSSCG00000013322	IMMP1L	chr2	+	29305221	29305292	29304800	29304911	29305742	29306366	17941	2,6,2,7,3	12,9,0,19,12	1,1,1,0,0	5,11,1,10,5	220	149	0.000120362	0.0175912	0.101,0.311,1.0,0.2,0.145	0.119,0.058,0.404,0.0,0.0	0.235
1834	ENSSSCG00000016217	DNAJB2	chr15	+	121323645	121323738	121322804	121322927	121323957	121324060	1834	17,15,8,14,24	0,0,0,0,1	10,6,11,18,17	5,0,12,0,2	242	149	4.91977e-07	0.000380064	1.0,1.0,1.0,1.0,0.937	0.552,1.0,0.361,1.0,0.84	0.237
17644	ENSSSCG00000038180	ADAMTS3	chr8	-	68946568	68946596	68928168	68928575	68947881	68948004	17644	30,16,16,19,43	0,1,5,5,1	21,7,5,23,12	8,6,7,7,1	177	149	0.000399549	0.0415505	1.0,0.931,0.729,0.762,0.973	0.688,0.495,0.376,0.734,0.91	0.238
23663	ENSSSCG00000011854	LRCH3	chr13	+	134504457	134504508	134502810	134502960	134515276	134515325	23663	23,11,11,7,18	0,5,0,0,0	8,1,2,2,3	7,0,2,0,2	200	149	0.000510031	0.0486719	1.0,0.621,1.0,1.0,1.0	0.46,1.0,0.427,1.0,0.528	0.241
12102	ENSSSCG00000040037	MTSS2	chr6	-	13675451	13675460	13674369	13674527	13675791	13675866	12102	3,0,7,6,0	5,3,1,6,13	0,0,0,0,2	2,2,2,3,2	158	149	4.39031e-05	0.00847905	0.361,0.0,0.868,0.485,0.0	0.0,0.0,0.0,0.0,0.485	0.246
10032	ENSSSCG00000005112	WDR89	chr1	+	194469771	194469864	194440021	194440092	194473837	194475872	10032	2,4,0,4,0	1,3,2,7,1	0,0,0,0,0	4,13,2,2,5	242	149	0.00016598	0.0222537	0.552,0.451,0.0,0.26,0.0	0.0,0.0,0.0,0.0,0.0	0.253
10389	ENSSSCG00000035775	BCS1L	chr15	+	120708828	120708869	120707813	120707872	120709078	120709447	10389	17,6,8,22,12	0,0,1,0,0	10,12,8,1,3	7,0,2,2,0	190	149	0.000326802	0.0359532	1.0,1.0,0.863,1.0,1.0	0.528,1.0,0.758,0.282,1.0	0.259
24111	ENSSSCG00000011163	DIP2C	chr10	+	68961014	68961182	68959392	68959495	68970420	68970531	24111	9,7,10,8,11	0,0,1,2,1	5,7,3,0,12	4,3,0,5,0	298	149	0.000243682	0.0282376	1.0,1.0,0.833,0.667,0.846	0.385,0.538,1.0,0.0,1.0	0.285
17393	ENSSSCG00000001410	BAG6	chr7	-	23757379	23757526	23756898	23757084	23758046	23758154	17393	6,7,13,26,8	0,0,0,0,1	25,6,12,7,4	6,1,0,3,4	296	149	2.05295e-08	3.70056e-05	1.0,1.0,1.0,1.0,0.801	0.677,0.751,1.0,0.54,0.335	0.300
8648	ENSSSCG00000015611	UTP25	chr9	-	133135525	133135614	133132683	133133094	133137318	133137489	8648	17,22,2,16,11	3,2,0,0,0	9,2,1,1,5	5,0,6,0,3	238	149	0.000231415	0.0274033	0.78,0.873,1.0,1.0,1.0	0.53,1.0,0.094,1.0,0.511	0.304
10350	ENSSSCG00000012759	ZNF185	chrX	+	123980044	123980155	123978248	123978446	123980514	123980595	10350	0,0,5,1,10	5,1,1,2,0	0,0,0,0,1	8,3,1,2,1	260	149	0.000324036	0.0359532	0.0,0.0,0.741,0.223,1.0	0.0,0.0,0.0,0.0,0.364	0.320
21487	ENSSSCG00000002396	GSTZ1	chr7	+	100396766	100396990	100396057	100396109	100397853	100397921	21487	5,0,4,0,5	2,2,0,8,4	0,0,1,0,2	22,1,3,5,4	298	149	0.000421961	0.0433258	0.556,0.0,1.0,0.0,0.385	0.0,0.0,0.143,0.0,0.2	0.320
13173	ENSSSCG00000026898	FAM149B1	chr14	+	76051230	76051455	76048470	76048577	76053173	76053297	13173	3,2,1,4,2	7,8,1,14,0	0,0,1,0,0	8,2,4,5,4	298	149	0.000485702	0.047822	0.176,0.111,0.333,0.125,1.0	0.0,0.0,0.111,0.0,0.0	0.327
14527	ENSSSCG00000027417	LDLRAD4	chr6	-	96526570	96526660	96460085	96460226	96577345	96577643	14527	1,5,7,2,14	4,0,0,0,0	8,5,1,1,1	6,3,4,0,2	239	149	2.10256e-05	0.00478403	0.135,1.0,1.0,1.0,1.0	0.454,0.51,0.135,1.0,0.238	0.360
4814	ENSSSCG00000004635	SPPL2A	chr1	+	121121293	121121454	121116896	121116999	121130454	121132240	4814	7,21,4,21,13	0,0,0,2,0	6,8,0,3,3	0,3,6,0,2	298	149	4.96811e-06	0.00201494	1.0,1.0,1.0,0.84,1.0	1.0,0.571,0.0,1.0,0.429	0.368
16010	ENSSSCG00000014969	ENSSSCG00000014969	chr9	+	27813433	27813551	27812958	27813187	27822355	27822511	16010	2,1,1,1,1	0,2,0,0,1	0,4,0,3,1	2,4,1,0,1	267	149	0.000183372	0.0230608	1.0,0.218,1.0,1.0,0.358	0.0,0.358,0.0,1.0,0.358	0.372
2507	ENSSSCG00000025876	PBLD	chr14	-	71457247	71457347	71451365	71451475	71468598	71468720	2507	9,5,1,6,4	3,0,1,0,0	10,0,0,0,3	0,1,3,2,0	249	149	0.000359667	0.0378888	0.642,1.0,0.374,1.0,1.0	1.0,0.0,0.0,0.0,1.0	0.403
1223	ENSSSCG00000007073	ISM1	chr17	+	22014597	22014862	22003312	22003552	22023555	22023699	1223	7,17,13,28,14	0,0,0,1,1	10,7,3,6,9	6,9,2,0,3	298	149	1.48608e-09	4.1276e-06	1.0,1.0,1.0,0.933,0.875	0.455,0.28,0.429,1.0,0.6	0.409
10563	ENSSSCG00000011235	UBP1	chr13	-	19227600	19227708	19219206	19219310	19228139	19228250	10563	11,21,6,17,6	5,1,0,0,0	3,1,6,0,4	0,2,2,2,3	257	149	0.000499453	0.0479446	0.561,0.924,1.0,1.0,1.0	1.0,0.225,0.635,0.0,0.436	0.438
12266	ENSSSCG00000038873	SLMAP	chr13	+	39666370	39666421	39666110	39666279	39685540	39685600	12266	7,6,2,11,13	0,0,4,0,0	0,5,4,0,0	2,0,1,2,2	200	149	1.12643e-05	0.00332256	1.0,1.0,0.271,1.0,1.0	0.0,1.0,0.749,0.0,0.0	0.504
19304	ENSSSCG00000025674	SNRNP27	chr3	-	72557673	72557738	72556366	72556535	72561841	72561921	19304	40,11,4,55,33	13,7,4,6,1	0,8,0,0,0	10,12,1,1,1	214	149	2.78637e-08	4.52032e-05	0.682,0.522,0.41,0.865,0.958	0.0,0.317,0.0,0.0,0.0	0.624
9337	ENSSSCG00000003881	SPATA6	chr6	+	163302585	163302634	163299829	163299995	163304692	163304734	9337	32,41,29,30,42	4,4,7,7,2	31,23,5,44,19	2,0,0,0,4	198	149	0.000444875	0.0448274	0.858,0.885,0.757,0.763,0.94	0.921,1.0,1.0,1.0,0.781	-0.100
695	ENSSSCG00000036705	RPH3AL	chr12	+	47440339	47440426	47409671	47409801	47470784	47470835	695	46,17,27,27,28	4,3,6,3,3	26,14,8,28,32	0,0,2,2,0	236	149	5.78192e-05	0.0099826	0.879,0.782,0.74,0.85,0.855	1.0,1.0,0.716,0.898,1.0	-0.102
21572	ENSSSCG00000000458	MON2	chr5	+	27140706	27140770	27126129	27126646	27152068	27152196	21572	44,15,41,52,48	2,4,4,0,3	49,29,11,32,28	1,0,0,0,0	213	149	0.000229701	0.0274004	0.939,0.724,0.878,1.0,0.918	0.972,1.0,1.0,1.0,1.0	-0.103
8903	ENSSSCG00000000502	CNOT2	chr5	+	34513017	34513084	34502073	34502196	34524405	34524553	8903	34,27,20,37,44	8,3,1,3,1	21,26,30,21,16	1,0,0,0,0	216	149	2.01222e-06	0.00111757	0.746,0.861,0.932,0.895,0.968	0.935,1.0,1.0,1.0,1.0	-0.107
19483	ENSSSCG00000006099	ESRP1	chr4	-	42010497	42010648	42006500	42006610	42022679	42022848	19483	133,78,100,117,143	9,14,8,22,6	103,56,66,89,85	0,2,11,0,0	298	149	5.20027e-05	0.00969701	0.881,0.736,0.862,0.727,0.923	1.0,0.933,0.75,1.0,1.0	-0.111
12683	ENSSSCG00000034229	MIS18A	chr13	-	195914724	195914821	195911298	195914163	195917732	195917855	12683	6,18,11,18,8	2,1,2,1,7	7,23,3,5,6	1,0,1,0,1	246	149	0.00013324	0.018961	0.645,0.916,0.769,0.916,0.409	0.809,1.0,0.645,1.0,0.784	-0.117
14148	ENSSSCG00000027986	ABCB8	chr18	-	6192178	6192491	6191688	6191844	6196766	6196937	14148	22,22,28,37,34	1,2,1,8,1	26,46,26,13,32	1,0,0,0,0	298	149	5.77318e-06	0.00219428	0.917,0.846,0.933,0.698,0.944	0.929,1.0,1.0,1.0,1.0	-0.118
5049	ENSSSCG00000008034	NOXO1	chr3	+	39988648	39988762	39988386	39988568	39989067	39989185	5049	15,1,7,6,12	4,1,1,1,2	12,1,3,6,6	0,1,1,0,0	263	149	0.000486385	0.047822	0.68,0.362,0.799,0.773,0.773	1.0,0.362,0.63,1.0,1.0	-0.121
23504	ENSSSCG00000031261	RHOQ	chr3	-	94011555	94011614	93978512	93978677	94012175	94012404	23504	105,34,48,17,84	10,2,3,10,0	69,20,35,84,70	1,0,2,1,0	208	149	4.25898e-06	0.00181825	0.883,0.924,0.92,0.549,1.0	0.98,1.0,0.926,0.984,1.0	-0.123
3559	ENSSSCG00000017744	SUZ12	chr12	-	43024037	43024106	43013260	43013310	43029313	43029378	3559	15,17,10,10,20	0,7,0,2,2	11,13,1,12,4	0,1,0,0,0	218	149	0.000102331	0.0156614	1.0,0.624,1.0,0.774,0.872	1.0,0.899,1.0,1.0,1.0	-0.126
12023	ENSSSCG00000000107	CSNK1E	chr5	+	9613845	9613949	9613116	9613265	9614046	9615759	12023	5,31,13,14,10	0,4,1,1,4	13,8,17,10,14	0,1,0,0,0	253	149	0.000178113	0.0229487	1.0,0.82,0.884,0.892,0.596	1.0,0.825,1.0,1.0,1.0	-0.127
1932	ENSSSCG00000011867	MYLK	chr13	+	136699826	136699979	136690601	136690808	136716669	136716807	1932	32,3,8,12,17	1,0,0,3,8	2,7,14,21,12	0,0,0,3,0	298	149	5.75826e-05	0.0099826	0.941,1.0,1.0,0.667,0.515	1.0,1.0,1.0,0.778,1.0	-0.131
23904	ENSSSCG00000010548	CHUK	chr14	-	111340041	111340111	111335796	111335886	111341137	111341252	23904	11,14,5,25,12	3,1,2,1,4	19,8,3,2,8	2,0,1,0,0	219	149	0.00053428	0.0498139	0.714,0.905,0.63,0.944,0.671	0.866,1.0,0.671,1.0,1.0	-0.135
21085	ENSSSCG00000003464	DNAJC16	chr6	+	74734502	74734687	74732168	74732439	74739073	74739140	21085	21,21,21,20,15	4,2,1,0,4	19,12,2,17,8	2,0,0,0,0	298	149	1.77257e-05	0.00442407	0.724,0.84,0.913,1.0,0.652	0.826,1.0,1.0,1.0,1.0	-0.139
24098	ENSSSCG00000005494	TNC	chr1	-	255577628	255577901	255560393	255560666	255584734	255584998	24098	321,501,288,520,283	150,185,94,216,144	465,451,266,283,408	114,104,51,74,85	298	149	1.52657e-09	4.1276e-06	0.517,0.575,0.605,0.546,0.496	0.671,0.684,0.723,0.657,0.706	-0.140
10560	ENSSSCG00000013124	PATL1	chr2	+	11852919	11853075	11848590	11848750	11855378	11855470	10560	39,19,14,11,18	5,4,0,6,1	5,18,11,5,3	0,0,0,0,1	298	149	9.73217e-07	0.000686456	0.796,0.704,1.0,0.478,0.9	1.0,1.0,1.0,1.0,0.6	-0.144
5396	ENSSSCG00000000736	TEAD4	chr5	-	67149640	67149769	67148311	67148355	67153964	67154027	5396	21,9,25,32,18	2,1,9,0,0	20,13,15,6,26	0,0,0,0,0	278	149	3.21717e-05	0.00677821	0.849,0.828,0.598,1.0,1.0	1.0,1.0,1.0,1.0,1.0	-0.145
8401	ENSSSCG00000016836	NADK2	chr16	-	21521446	21521512	21519865	21519961	21524716	21524795	8401	3,0,0,0,3	13,4,19,29,15	6,2,5,5,1	17,15,7,7,10	215	149	7.00064e-05	0.0117084	0.138,0.0,0.0,0.0,0.122	0.197,0.085,0.331,0.331,0.065	-0.150
3315	ENSSSCG00000008816	NFXL1	chr8	-	37852326	37852417	37846910	37847031	37855820	37855943	3315	23,35,30,45,27	2,4,4,9,1	27,29,22,8,22	0,0,0,0,0	240	149	5.66806e-09	1.31361e-05	0.877,0.845,0.823,0.756,0.944	1.0,1.0,1.0,1.0,1.0	-0.151
18966	ENSSSCG00000002505	PAPOLA	chr7	+	117733118	117733181	117728338	117728559	117735628	117735703	18966	2,5,4,9,3	2,7,1,2,0	0,2,2,3,1	1,0,0,0,0	212	149	4.91788e-05	0.00927706	0.413,0.334,0.738,0.76,1.0	0.0,1.0,1.0,1.0,1.0	-0.151
18369	ENSSSCG00000039793	PATJ	chr6	-	150342485	150342578	150327320	150327395	150357268	150357341	18369	33,62,34,59,23	5,5,6,6,7	64,47,21,29,30	2,5,0,0,1	242	149	0.000116373	0.017163	0.803,0.884,0.777,0.858,0.669	0.952,0.853,1.0,1.0,0.949	-0.153
15654	ENSSSCG00000026153	ACAT1	chr9	+	36536797	36536941	36533876	36533977	36537602	36537753	15654	208,48,101,97,162	44,10,13,28,45	154,52,60,119,133	10,0,10,16,13	293	149	5.76978e-05	0.0099826	0.706,0.709,0.798,0.638,0.647	0.887,1.0,0.753,0.791,0.839	-0.154
19507	ENSSSCG00000005975	MTSS1	chr4	+	15096940	15097135	15092243	15092463	15098414	15098588	19507	80,10,74,31,81	13,5,11,5,9	26,7,33,79,48	0,3,3,0,0	298	149	2.05021e-05	0.00478403	0.755,0.5,0.771,0.756,0.818	1.0,0.538,0.846,1.0,1.0	-0.157
7939	ENSSSCG00000036898	NIPA2	chr15	-	32198164	32198285	32192485	32192715	32202040	32202200	7939	184,111,81,134,105	20,20,17,34,39	159,160,47,78,148	12,26,8,1,0	270	149	9.4473e-06	0.00301923	0.835,0.754,0.724,0.685,0.598	0.88,0.773,0.764,0.977,1.0	-0.160
6621	ENSSSCG00000004832	UBE3A	chr1	+	141920483	141920547	141887226	141887772	141926999	141927044	6621	16,19,8,27,21	6,2,4,5,1	27,12,7,9,23	0,4,0,0,0	213	149	3.90983e-05	0.00764207	0.651,0.869,0.583,0.791,0.936	1.0,0.677,1.0,1.0,1.0	-0.169
12265	ENSSSCG00000038873	SLMAP	chr13	+	39666370	39666421	39666110	39666279	39672276	39672339	12265	6,1,2,9,5	13,0,3,8,1	2,3,2,0,3	0,1,0,1,0	200	149	7.88093e-06	0.00272026	0.256,1.0,0.332,0.456,0.788	1.0,0.691,1.0,0.0,1.0	-0.172
16150	ENSSSCG00000015393	DMTF1	chr9	-	93461004	93461142	93452627	93452747	93462927	93463031	16150	7,6,6,5,10	3,0,2,4,1	13,11,2,13,1	0,2,1,0,0	287	149	8.41721e-06	0.00284484	0.548,1.0,0.609,0.394,0.838	1.0,0.741,0.509,1.0,1.0	-0.172
10670	ENSSSCG00000004931	IGDCC4	chr1	-	163415525	163415666	163411767	163411923	163416937	163417074	10670	31,7,9,14,15	6,6,1,0,0	14,10,1,7,8	0,0,0,1,0	290	149	9.4915e-06	0.00301923	0.726,0.375,0.822,1.0,1.0	1.0,1.0,1.0,0.782,1.0	-0.172
17540	ENSSSCG00000000971	HDAC10	chr5	+	444181	444260	443849	443906	444457	444640	17540	9,15,10,22,14	3,0,4,8,0	21,16,11,18,12	1,0,0,2,0	228	149	1.07372e-05	0.00322573	0.662,1.0,0.62,0.642,1.0	0.932,1.0,1.0,0.855,1.0	-0.173
5854	ENSSSCG00000032877	MEGF10	chr2	+	130215643	130215752	130208865	130208995	130267188	130267321	5854	12,8,2,11,13	0,7,1,4,3	4,5,2,7,6	0,2,1,0,0	258	149	9.31121e-05	0.0146656	1.0,0.398,0.536,0.614,0.714	1.0,0.591,0.536,1.0,1.0	-0.173
15163	ENSSSCG00000025598	COBLL1	chr15	-	71363761	71363881	71358849	71359084	71365053	71365128	15163	27,22,16,24,11	0,6,2,3,3	21,24,8,15,40	0,2,0,0,0	269	149	5.2513e-07	0.000387236	1.0,0.67,0.816,0.816,0.67	1.0,0.869,1.0,1.0,1.0	-0.179
68	ENSSSCG00000016412	LMBR1	chr18	+	1929400	1929562	1908142	1908209	1932913	1934032	68	29,55,36,38,13	8,0,7,18,0	42,29,19,15,40	4,1,0,0,0	298	149	2.89936e-05	0.00627152	0.644,1.0,0.72,0.514,1.0	0.84,0.935,1.0,1.0,1.0	-0.179
3487	ENSSSCG00000016033	GULP1	chr15	+	93074444	93074570	92988667	92988787	93154664	93154739	3487	57,19,43,47,61	7,8,5,10,9	49,42,28,33,30	1,6,0,3,0	275	149	0.000235812	0.0277215	0.815,0.563,0.823,0.718,0.786	0.964,0.791,1.0,0.856,1.0	-0.181
6920	ENSSSCG00000014204	DCP2	chr2	-	116783861	116783960	116762049	116762202	116804423	116804565	6920	16,13,12,23,22	3,2,3,0,3	13,26,7,12,14	0,0,0,0,0	248	149	1.45811e-05	0.00394249	0.762,0.796,0.706,1.0,0.815	1.0,1.0,1.0,1.0,1.0	-0.184
4255	ENSSSCG00000039049	MAP7	chr1	+	27748632	27748743	27744968	27745086	27754136	27754250	4255	21,17,8,22,2	2,0,0,3,8	11,10,8,11,11	0,0,0,1,1	260	149	0.00046834	0.0466127	0.857,1.0,1.0,0.808,0.125	1.0,1.0,1.0,0.863,0.863	-0.187
6819	ENSSSCG00000036886	ZNF792	chr6	-	44524428	44524551	44522250	44523800	44525331	44525458	6819	2,5,9,24,9	3,0,1,4,2	8,9,6,3,4	2,1,0,0,0	272	149	7.09022e-05	0.0117372	0.268,1.0,0.831,0.767,0.711	0.687,0.831,1.0,1.0,1.0	-0.188
1170	ENSSSCG00000007094	DZANK1	chr17	-	26688249	26688363	26682444	26682537	26696788	26696906	1170	20,4,7,11,19	2,0,2,4,6	11,3,1,13,7	1,0,0,1,0	263	149	1.15857e-06	0.000724941	0.85,1.0,0.665,0.609,0.642	0.862,1.0,1.0,0.88,1.0	-0.195
16153	ENSSSCG00000026110	SRPK2	chr9	-	105022232	105022325	105021783	105021876	105022960	105023030	16153	53,22,25,25,23	31,11,16,11,5	29,25,0,39,42	0,0,4,3,1	242	149	0.000527857	0.0498139	0.513,0.552,0.49,0.583,0.739	1.0,1.0,0.0,0.889,0.963	-0.195
6559	ENSSSCG00000007721	GTF2I	chr3	+	11762502	11762565	11760553	11760610	11771883	11771994	6559	3,5,3,4,4	9,0,0,4,4	0,4,4,1,14	2,0,0,0,0	212	149	0.000152015	0.0210781	0.19,1.0,1.0,0.413,0.413	0.0,1.0,1.0,1.0,1.0	-0.197
20609	ENSSSCG00000012235	ENSSSCG00000012235	chrX	-	34281270	34281426	34276048	34276173	34284792	34284951	20609	24,30,7,12,14	2,2,3,1,3	31,15,12,22,22	0,0,0,0,2	298	149	5.81608e-06	0.00219428	0.857,0.882,0.538,0.857,0.7	1.0,1.0,1.0,1.0,0.846	-0.202
5059	ENSSSCG00000007466	SLC9A8	chr17	+	51440007	51440109	51433272	51433356	51446195	51446339	5059	21,6,14,11,20	7,1,2,12,0	16,13,9,16,11	1,0,0,0,3	251	149	5.78416e-05	0.0099826	0.64,0.781,0.806,0.352,1.0	0.905,1.0,1.0,1.0,0.685	-0.202
4205	ENSSSCG00000014406	PRELID2	chr2	-	147170888	147171049	147146890	147146996	147191438	147191614	4205	15,21,8,7,7	0,5,2,1,1	27,10,11,16,23	1,0,0,0,0	298	149	0.000181968	0.0230608	1.0,0.677,0.667,0.778,0.778	0.931,1.0,1.0,1.0,1.0	-0.206
4797	ENSSSCG00000026103	ZBTB17	chr6	-	75120943	75121085	75114700	75114907	75141466	75141550	4797	1,0,0,3,0	4,5,1,9,7	2,0,4,3,7	3,3,3,5,5	291	149	1.86136e-05	0.00450699	0.113,0.0,0.0,0.146,0.0	0.254,0.0,0.406,0.235,0.418	-0.211
5108	ENSSSCG00000006071	VPS13B	chr4	-	37440438	37440580	37436587	37436996	37442220	37442335	5108	1,4,2,1,1	0,2,2,0,3	11,2,2,3,2	0,0,0,1,1	291	149	0.000225824	0.0271373	1.0,0.506,0.339,1.0,0.146	1.0,1.0,1.0,0.606,0.506	-0.224
6281	ENSSSCG00000035124	ILDR2	chr4	+	84097015	84097192	84072623	84072743	84106054	84106168	6281	22,32,38,31,37	10,16,5,9,5	30,13,8,15,11	0,2,0,1,2	298	149	1.00216e-05	0.00312654	0.524,0.5,0.792,0.633,0.787	1.0,0.765,1.0,0.882,0.733	-0.229
858	ENSSSCG00000033228	SPAG9	chr12	-	27287628	27287670	27275774	27275982	27298749	27298900	858	26,39,50,31,29	12,10,16,26,13	53,42,20,20,19	20,2,0,2,2	191	149	0.000115436	0.017163	0.628,0.753,0.709,0.482,0.635	0.674,0.942,1.0,0.886,0.881	-0.235
17541	ENSSSCG00000000971	HDAC10	chr5	+	444181	444360	443849	443906	444457	444640	17541	7,8,5,11,6	3,0,4,8,0	9,6,9,9,13	1,0,0,2,0	298	149	1.659e-05	0.00427206	0.538,1.0,0.385,0.407,1.0	0.818,1.0,1.0,0.692,1.0	-0.236
21430	ENSSSCG00000037267	MAX	chr7	-	89145190	89145275	89142969	89144497	89145739	89145863	21430	0,0,0,1,1	4,2,8,12,4	6,0,4,12,3	10,8,5,4,10	234	149	2.88395e-07	0.000246244	0.0,0.0,0.0,0.05,0.137	0.276,0.0,0.337,0.656,0.16	-0.248
21784	ENSSSCG00000030131	C15orf40	chr7	+	51930610	51930737	51929372	51929520	51933791	51933919	21784	49,19,10,48,19	17,12,0,17,6	27,22,6,4,7	2,0,0,1,0	276	149	5.35137e-08	7.23461e-05	0.609,0.461,1.0,0.604,0.631	0.879,1.0,1.0,0.683,1.0	-0.251
20051	ENSSSCG00000013911	TMEM59L	chr2	-	59213709	59213862	59213025	59213128	59215014	59215124	20051	36,24,9,31,13	4,7,3,9,5	26,22,17,14,32	0,3,3,0,0	298	149	1.28467e-05	0.00365636	0.818,0.632,0.6,0.633,0.565	1.0,0.786,0.739,1.0,1.0	-0.255
14911	ENSSSCG00000033257	LZIC	chr6	-	70264127	70264209	70259150	70262779	70264375	70264471	14911	13,12,6,10,18	1,1,3,7,2	19,2,6,3,5	0,0,0,0,0	231	149	3.12178e-08	4.60405e-05	0.893,0.886,0.563,0.48,0.853	1.0,1.0,1.0,1.0,1.0	-0.265
8636	ENSSSCG00000024736	ACP4	chr6	+	55540465	55540598	55539623	55539719	55541492	55541671	8636	15,4,5,14,14	9,2,1,2,1	14,15,8,23,11	0,0,0,0,2	282	149	1.04973e-07	0.000110819	0.468,0.514,0.725,0.787,0.881	1.0,1.0,1.0,1.0,0.744	-0.274
6322	ENSSSCG00000038076	ATF2	chr15	-	81037352	81037449	81034012	81034131	81048638	81048708	6322	10,15,12,10,4	0,0,1,6,8	9,3,1,5,2	0,0,0,0,0	246	149	6.04232e-06	0.00222783	1.0,1.0,0.879,0.502,0.232	1.0,1.0,1.0,1.0,1.0	-0.277
12044	ENSSSCG00000013174	CTNND1	chr2	-	13184752	13184867	13182837	13183126	13208984	13209222	12044	15,15,4,8,5	45,26,20,39,58	21,13,15,16,20	29,3,26,18,12	264	149	9.37808e-06	0.00301923	0.158,0.246,0.101,0.104,0.046	0.29,0.71,0.246,0.334,0.485	-0.282
14881	ENSSSCG00000038442	TMLHE	chrX	-	125615493	125615730	125604809	125604948	125619520	125619640	14881	3,8,4,9,11	4,0,3,2,1	14,9,1,10,12	1,0,0,0,2	298	149	5.79323e-06	0.00219428	0.273,1.0,0.4,0.692,0.846	0.875,1.0,1.0,1.0,0.75	-0.283
6098	ENSSSCG00000039594	SSBP3	chr6	+	158052600	158052681	158031420	158031510	158058202	158058269	6098	4,3,3,7,5	2,0,1,0,6	3,8,4,2,2	0,0,0,0,0	230	149	0.00030875	0.035027	0.564,1.0,0.66,1.0,0.351	1.0,1.0,1.0,1.0,1.0	-0.285
6278	ENSSSCG00000035124	ILDR2	chr4	+	84095750	84095897	84072623	84072743	84106054	84106168	6278	54,34,17,24,23	10,16,5,9,5	35,48,18,16,32	0,2,0,1,2	296	149	5.54625e-11	4.49884e-07	0.731,0.517,0.631,0.573,0.698	1.0,0.924,1.0,0.89,0.89	-0.311
13822	ENSSSCG00000045200	ENSSSCG00000045200	chr6	-	55547305	55547499	55546818	55546900	55547805	55547848	13822	1,2,3,6,7	3,3,0,2,0	6,6,3,7,9	0,2,0,0,0	298	149	0.000171476	0.0228021	0.143,0.25,1.0,0.6,1.0	1.0,0.6,1.0,1.0,1.0	-0.321
1166	ENSSSCG00000007094	DZANK1	chr17	-	26652874	26652949	26651178	26652157	26660418	26660546	1166	27,2,7,3,12	3,2,3,2,5	13,1,4,20,13	1,0,1,0,0	224	149	1.02415e-07	0.000110819	0.857,0.399,0.608,0.499,0.615	0.896,1.0,0.727,1.0,1.0	-0.329
23407	ENSSSCG00000017100	MTRR	chr16	-	74266422	74266562	74261286	74261662	74268517	74268681	23407	7,18,7,22,3	14,7,3,2,4	15,22,4,14,7	1,0,2,3,0	289	149	0.000177986	0.0229487	0.205,0.57,0.546,0.85,0.279	0.885,1.0,0.508,0.706,1.0	-0.330
6624	ENSSSCG00000004832	UBE3A	chr1	+	141923693	141925484	141887226	141887772	141926999	141927044	6624	8,3,12,7,10	6,2,4,5,1	22,6,8,12,9	0,4,0,0,0	298	149	4.59612e-06	0.00191187	0.4,0.429,0.6,0.412,0.833	1.0,0.429,1.0,1.0,1.0	-0.351
15290	ENSSSCG00000021207	HESX1	chr13	-	39048400	39048664	39047694	39047894	39087541	39087654	15290	7,3,4,2,5	2,2,0,2,5	15,8,5,5,6	0,0,2,0,0	298	149	6.0575e-08	7.55929e-05	0.636,0.429,1.0,0.333,0.333	1.0,1.0,0.556,1.0,1.0	-0.365
8016	ENSSSCG00000004225	TPD52L1	chr1	-	37671436	37671518	37667482	37668160	37673211	37673272	8016	0,3,3,0,4	2,1,2,4,0	0,10,1,2,4	1,0,0,0,0	231	149	4.05905e-06	0.00177973	0.0,0.659,0.492,0.0,1.0	0.0,1.0,1.0,1.0,1.0	-0.370
5853	ENSSSCG00000032877	MEGF10	chr2	+	130215643	130215739	130208865	130208995	130267188	130267321	5853	9,0,1,0,0	0,7,1,4,3	2,0,2,5,2	0,2,1,0,0	245	149	2.44106e-06	0.00120004	1.0,0.0,0.378,0.0,0.0	1.0,0.0,0.549,1.0,1.0	-0.434
8347	ENSSSCG00000014028	CLK4	chr2	+	79733617	79733684	79732659	79732820	79737373	79737596	8347	3,0,0,2,6	8,5,7,12,6	3,1,1,7,2	1,1,1,0,2	216	149	0.000121693	0.017627	0.206,0.0,0.0,0.103,0.408	0.674,0.408,0.408,1.0,0.408	-0.436
6626	ENSSSCG00000004832	UBE3A	chr1	+	141925288	141925484	141923693	141923813	141926999	141927044	6626	22,15,34,14,27	22,37,21,9,23	43,9,13,29,21	23,0,0,6,0	298	149	1.05142e-06	0.000710717	0.333,0.169,0.447,0.437,0.37	0.483,1.0,1.0,0.707,1.0	-0.487
21002	ENSSSCG00000012123	RAB9A	chrX	+	10343169	10343556	10328133	10328276	10344344	10344448	21002	13,2,4,2,0	0,6,1,3,4	4,2,1,6,5	0,1,0,0,0	298	149	6.67507e-09	1.35362e-05	1.0,0.143,0.667,0.25,0.0	1.0,0.5,1.0,1.0,1.0	-0.488
17900	ENSSSCG00000008484	SRSF7	chr3	+	101605603	101606051	101605244	101605421	101606299	101606374	17900	5,4,7,11,2	1,16,10,15,6	2,2,2,9,10	0,8,0,0,1	298	149	0.000241564	0.0281935	0.714,0.111,0.259,0.268,0.143	1.0,0.111,1.0,1.0,0.833	-0.490
21008	ENSSSCG00000012123	RAB9A	chrX	+	10343687	10343776	10328091	10328276	10344344	10344448	21008	7,0,1,1,3	0,6,1,3,4	12,1,2,6,6	0,1,0,0,0	238	149	1.43018e-09	4.1276e-06	1.0,0.0,0.385,0.173,0.32	1.0,0.385,1.0,1.0,1.0	-0.501
