# Supplementary material for: The effect of visfatin on the transcriptomic profile of porcine anterior pituitary cells during periimplantation period
Source: Sci Rep. 2025 May 6;15:15858. doi: 10.1038/s41598-025-00766-0 (PMC12056127; doi:10.1038/s41598-025-00766-0)
Supplement: Supplementary file 7 — Supplementary Material 7 [file 41598_2025_766_MOESM7_ESM.xlsx]

## Sheet: Sheet1
The effect of visfatin on the transcriptomic profile of porcine anterior pituitary cells during the peri-implantation period
K. Dobrzyn, G. Kopij, M. Kiezun, E. Zaobidna, M. Gudelska, B. Zarzecka, K. Kisielewska, A. Rak, N. Smolinska, T. Kaminski
Supplemetary Table 3 List of differentially expressed genes (p < 0.05; |log2Fc|>0.56)
gene_id	gene_name	transcript_id	trans_type	FPKM.T1	FPKM.T2	FPKM.T3	FPKM.T4	FPKM.T5	FPKM.C1	FPKM.C2	FPKM.C3	FPKM.C4	FPKM.C5	fc	log2(fc)	pval	p-adj	regulation	description
ENSSSCG00000060641	ENSSSCG00000060641	ENSSSCT00000094830	protein_coding	0	0	0	0	0	0.199171	1.04368	0	0.234389	0.227701	0.000293264	-11.7355	0.01011	1	down	novel gene
ENSSSCG00000004285	OOEP	ENSSSCT00000004737	protein_coding	0	0	0	0	0	0.091775	0	0.257198	0.765684	0.463466	0.000316832	-11.624	0.00145377	0.658994	down	oocyte expressed protein
MSTRG.11499	ENSSSCG00000034097	ENSSSCT00000058333	protein_coding	0	0	0	0	0	0	0	0.34268	0.777504	0.365853	0.000336465	-11.5373	0.0345389	1	down	novel gene
ENSSSCG00000016241	ENSSSCG00000016241	ENSSSCT00000064198	protein_coding	0	0	0	0	0	0	0	1.14341	0	0.16249	0.000382879	-11.3508	0.0285299	1	down	novel gene
ENSSSCG00000025414	PYY	ENSSSCT00000030078	protein_coding	0	0	0	0	0	0.148129	0.283814	0.274054	0	0.250685	0.00052264	-10.9019	0.00290208	0.835246	down	peptide YY
ENSSSCG00000034701	CALY	ENSSSCT00000049629	protein_coding	0	0	0	0	0	0.109354	0.307084	0	0.166938	0	0.00085708	-10.1883	0.0440544	1	down	calcyon neuron specific vesicular protein
ENSSSCG00000010479	RBP4	ENSSSCT00000011467	protein_coding	0	0	0	0	0	0	0	0	0.332646	0.235107	0.000880665	-10.1491	0.0282729	1	down	retinol binding protein 4
ENSSSCG00000032124	GABRR3	ENSSSCT00000056374	protein_coding	0	0	0	0	0	0	0.268416	0.087907	0	0	0.00140322	-9.47704	0.0320331	1	down	gamma-aminobutyric acid type A receptor subunit rho3
ENSSSCG00000007370	R3HDML	ENSSSCT00000008066	protein_coding	0	0	0	0	0	0	0.045731	0.066804	0.134125	0.067554	0.00159127	-9.2956	0.00909916	1	down	R3H domain containing like
MSTRG.3020	DLX3	ENSSSCT00000071983	protein_coding	0	0	0	0	0	0.063522	0	0.103195	0.079027	0.067458	0.00159641	-9.29095	0.00176676	0.728067	down	distal-less homeobox 3
ENSSSCG00000015119	MFRP	ENSSSCT00000016485	protein_coding	0	0	0	0	0	0.068358	0.160258	0	0	0.046706	0.00181606	-9.10498	0.0213239	1	down	membrane frizzled-related protein
ENSSSCG00000015082	DSCAML1	ENSSSCT00000090681	protein_coding	0	0	0	0	0	0.047594	0	0.020086	0.048515	0.02194	0.00361965	-8.10994	0.00150794	0.666878	down	DS cell adhesion molecule like 1
ENSSSCG00000006381	CD84	ENSSSCT00000006994	protein_coding	0	0	0	0	0	0.0509618	0.0159823	0.0158707	0.0222491	0	0.00475901	-7.71512	0.0012264	0.635345	down	CD84 molecule
ENSSSCG00000001832	ACAN	ENSSSCT00000064359	protein_coding	0	0	0	0	0	0	0	0.0496232	0.0532449	0	0.00486059	-7.68465	0.0261343	1	down	aggrecan
ENSSSCG00000011878	CASR	ENSSSCT00000064997	protein_coding	0	0	0	0	0	0.045447	0	0.027635	0.026276	0	0.00503231	-7.63456	0.0495667	1	down	calcium sensing receptor
ENSSSCG00000004081	ENSSSCG00000004081	ENSSSCT00000077268	protein_coding	0	0	0	0	0	0.00659876	0.0154641	0	0.0255647	0.017947	0.00762491	-7.03506	0.00351007	0.883954	down	novel gene
ENSSSCG00000062590	GPR31	ENSSSCT00000092297	protein_coding	0.002352	0	0	0	0	0	0.049152	0	0.095249	0	0.016288	-5.94005	0.046309	1	down	G protein-coupled receptor 31
MSTRG.6837	SCRT2	ENSSSCT00000056637	protein_coding	0.031496	0	0	0	0	0.075213	0.131538	0.208383	0.101045	0.265292	0.0403035	-4.63295	0.000150923	0.390933	down	scratch family transcriptional repressor 2
ENSSSCG00000005340	CCIN	ENSSSCT00000005879	protein_coding	0	0	0	0	0.012854	0.05401	0.034758	0	0.118079	0.048324	0.0503741	-4.31118	0.0286378	1	down	calicin
ENSSSCG00000008314	ATP6V1B1	ENSSSCT00000009105	protein_coding	0	0.0317723	0	0	0	0	0	0.236228	0.246361	0.0744573	0.0570371	-4.13196	0.0254658	1	down	ATPase H+ transporting V1 subunit B1
MSTRG.4751	PNMA2	ENSSSCT00000010591	protein_coding	0	0.031041	0	0	0	0.166058	0	0.086386	0.16134	0.061292	0.065339	-3.93591	0.00619158	1	down	PNMA family member 2
ENSSSCG00000001388	C6orf15	ENSSSCT00000001510	protein_coding	0	0	0.135271	0	0	0.296102	0	0.47176	0.544384	0.41049	0.078521	-3.67078	0.00468441	0.954357	down	chromosome 7 C6orf15 homolog
MSTRG.10249	PPP1R42	ENSSSCT00000045803	protein_coding	0.027435	0	0	0.03528	0	0.023912	0.085653	0.160451	0.075513	0.183612	0.118522	-3.07677	0.0101184	1	down	protein phosphatase 1 regulatory subunit 42
ENSSSCG00000017883	GGT6	ENSSSCT00000073750	protein_coding	0	0.0340552	0	0.0257515	0	0.0677285	0.107359	0.0466165	0.178543	0.0849153	0.123272	-3.02009	0.00375522	0.872945	down	gamma-glutamyltransferase 6
ENSSSCG00000028048	ARHGEF15	ENSSSCT00000026531	protein_coding	0.031707	0	0	0	0.04512	0.166372	0.055279	0.136762	0.143788	0.079593	0.132052	-2.92082	0.00307021	0.830881	down	Rho guanine nucleotide exchange factor 15
ENSSSCG00000057155	ENSSSCG00000057155	ENSSSCT00000100078	protein_coding	0	0.093999	0	0.144951	0	0.187253	0.237299	0.077545	0.303784	0.346073	0.20743	-2.2693	0.0430396	1	down	novel gene
MSTRG.15114	MMP1	ENSSSCT00000038101	protein_coding	0.053593	0	0	0	0.046213	0.175284	0.045047	0.045964	0.065921	0.144887	0.209192	-2.2571	0.0451358	1	down	matrix metallopeptidase 1
ENSSSCG00000021176	LPXN	ENSSSCT00000031344	protein_coding	0	0	0	0.0348623	0.145671	0.222925	0.175971	0.110965	0.116543	0.232936	0.210083	-2.25097	0.0345452	1	down	leupaxin
ENSSSCG00000035252	SMIM17	ENSSSCT00000040567	protein_coding	0.029344	0	0	0.035586	0.139946	0.197627	0.066659	0.062552	0.39678	0.209031	0.219671	-2.18658	0.0272939	1	down	small integral membrane protein 17
ENSSSCG00000035360	ENSSSCG00000035360	ENSSSCT00000064790	protein_coding	0.0866524	0.153824	0	0	0.0557868	0.161561	0.0984451	0.363346	0.401872	0.233319	0.235402	-2.0868	0.0411309	1	down	transmembrane protein 235
ENSSSCG00000002997	MIA	ENSSSCT00000003329	protein_coding	0.112169	0.143749	0	0.101441	0	0.465599	0.280016	0.198933	0.385827	0.171393	0.237959	-2.07122	0.0457344	1	down	MIA SH3 domain containing
ENSSSCG00000059721	NPBWR1	ENSSSCT00000095102	protein_coding	0.070848	0.079203	0	0.203964	0.092502	0	0.696922	0.513533	0.346328	0.293259	0.241355	-2.05077	0.0465341	1	down	neuropeptides B and W receptor 1
ENSSSCG00000012852	CDHR5	ENSSSCT00000057986;ENSSSCT00000014048;ENSSSCT00000095748	protein_coding	0.0226865	0.0418452	0.106761	0.0749693	0.0643714	0.543902	0.07075	0.168153	0.306356	0.161878	0.2483	-2.00984	0.000752555	0.545813	down	cadherin related family member 5
ENSSSCG00000031329	ST8SIA1	ENSSSCT00000080348	protein_coding	0.0219802	0.0946553	0.0702021	0	0	0.135876	0.1645	0.126685	0.143554	0.0922889	0.281847	-1.82701	0.0278942	1	down	ST8 alpha-N-acetyl-neuraminide alpha-2,8-sialyltransferase 1
ENSSSCG00000058673	ENSSSCG00000058673	ENSSSCT00000093307	protein_coding	0.018816	0	0.098016	0.117133	0.019517	0.202048	0.24762	0.115625	0.183359	0.118568	0.292293	-1.77451	0.0459532	1	down	novel gene
ENSSSCG00000012300	FOXP3	ENSSSCT00000045253	protein_coding	0	0.0416718	0.0671357	0.0624983	0.0365235	0.217998	0.0394369	0.224602	0.0415796	0.144765	0.310944	-1.68527	0.0351049	1	down	forkhead box P3
ENSSSCG00000027331	COL6A3	ENSSSCT00000047656	protein_coding	0.0508728	0.0159801	0.00904554	0	0.0161642	0.0827569	0.0466144	0.0559184	0.0660897	0.0237337	0.334636	-1.57934	0.0430848	1	down	collagen type VI alpha 3 chain
ENSSSCG00000037195	FOXF2	ENSSSCT00000065450	protein_coding	0.12783	0.089465	0.185131	0.224312	0.105464	0.904691	0.21373	0.300803	0.290666	0.475246	0.335083	-1.57741	0.00163107	0.68778	down	forkhead box F2
MSTRG.15322	STEAP4	ENSSSCT00000016670	protein_coding	0.018403	0.053579	0.04323	0	0.058791	0.103687	0.071392	0.073355	0.170103	0.075798	0.351994	-1.50638	0.034921	1	down	STEAP4 metalloreductase
MSTRG.9025	ACHE	ENSSSCT00000025158	protein_coding	0.169506	0.0697	0.116026	0.198927	0.215077	0.268322	0.403095	0.417068	0.452596	0.617123	0.356425	-1.48833	0.000188513	0.379791	down	acetylcholinesterase
ENSSSCG00000009642	STC1	ENSSSCT00000010570	protein_coding	0.124842	0.098673	0.094652	0.150313	0	0.236914	0.246595	0.238882	0.347908	0.225957	0.36141	-1.46829	0.0145901	1	down	stanniocalcin 1
ENSSSCG00000034767	LAMA1	ENSSSCT00000050627	protein_coding	0.020848	0.066173	0.016389	0.027158	0.045204	0.081394	0.081532	0.140071	0.03235	0.085177	0.417983	-1.25848	0.015947	1	down	laminin subunit alpha 1
MSTRG.12179	ENSSSCG00000031166	ENSSSCT00000039011	protein_coding	0.383431	0.328299	0.506982	0.275629	0.345961	0.481339	1.70005	0.418149	0.787879	0.95407	0.423888	-1.23825	0.00417632	0.934877	down	novel gene
MSTRG.14436	TLR6	ENSSSCT00000023300	protein_coding	0.065955	0.065636	0.082374	0.057583	0.104564	0.247029	0.075332	0.138527	0.269505	0.151092	0.42668	-1.22877	0.0072532	1	down	toll like receptor 6
ENSSSCG00000030518	PRSS33	ENSSSCT00000008836	protein_coding	0.341771	0.961382	0.216087	0.26567	0.243452	0.616967	0.919281	1.45101	0.944168	0.798502	0.428836	-1.2215	0.00726199	1	down	serine protease 33
MSTRG.554	ENSSSCG00000033578	ENSSSCT00000050027	protein_coding	0.392751	0.254695	0.182235	0.62282	0.164608	0.951793	0.667243	0.867267	0.282992	0.928365	0.437333	-1.1932	0.0262071	1	down	novel gene
MSTRG.8844	ENSSSCG00000032383	ENSSSCT00000065818	protein_coding	0.096196	0.08466	0.06815	0.027055	0.190231	0.155276	0.24453	0.234335	0.135179	0.277289	0.445526	-1.16642	0.0347552	1	down	novel gene
ENSSSCG00000058216	IGFBP3	ENSSSCT00000092184	protein_coding	0.166872	0.306558	0.361618	0.27374	0.175421	0.75306	0.296096	0.346698	0.599369	0.650648	0.485363	-1.04286	0.00454999	0.937504	down	insulin like growth factor binding protein 3
MSTRG.4317	SST	ENSSSCT00000046992	protein_coding	4.46756	2.60516	2.18886	2.08297	4.16214	12.8533	4.00215	5.25386	4.9242	4.48681	0.491959	-1.02339	0.00693711	1	down	somatostatin
ENSSSCG00000002241	NUTM1	ENSSSCT00000002496	protein_coding	0.35492	0.394719	0.197345	0.341556	0.241078	0.42219	0.997637	0.259429	0.81087	0.510399	0.509783	-0.972044	0.0093213	1	down	NUT midline carcinoma family member 1
ENSSSCG00000034776	TAFA5	ENSSSCT00000086341	protein_coding	0.28526	0.188001	0.369732	0.316555	0.236006	1.16401	0.460964	0.48832	0.176279	0.446799	0.510002	-0.971426	0.0451503	1	down	TAFA chemokine like family member 5
ENSSSCG00000004656	EID1	ENSSSCT00000005141	protein_coding	0.788997	0.433089	0.799351	0.858897	0.656435	1.72472	1.1262	1.56053	1.66227	0.774081	0.516483	-0.953209	0.0241476	1	down	EP300 interacting inhibitor of differentiation 1
MSTRG.12745	OPRD1	ENSSSCT00000080730	protein_coding	0.035121	0.139891	0.05948	0.068972	0.116349	0.127242	0.164316	0.144712	0.113488	0.236584	0.533881	-0.90541	0.0251436	1	down	opioid receptor delta 1
ENSSSCG00000024431	ATG9B	ENSSSCT00000069777	protein_coding	0.412803	0.150571	0.304242	0.333215	0.42756	0.512867	0.432787	0.957698	0.683019	0.425562	0.540646	-0.887244	0.0210281	1	down	autophagy related 9B
ENSSSCG00000007605	TMEM130	ENSSSCT00000055565	protein_coding	0.122665	0.140852	0.131136	0.152614	0.113117	0.267088	0.179654	0.234318	0.220076	0.31988	0.540848	-0.886705	0.0225035	1	down	transmembrane protein 130
MSTRG.12151	ZNF575	ENSSSCT00000059829	protein_coding	0.187955	0.484977	0.378867	0.536324	0.168907	0.458562	0.710828	0.6388	0.94043	0.426275	0.553414	-0.85357	0.035914	1	down	zinc finger protein 575
ENSSSCG00000008723	HTRA3	ENSSSCT00000080917	protein_coding	0.625065	0.669044	1.10191	0.925345	0.946029	1.24656	1.33426	2.05159	1.26345	1.64776	0.565694	-0.821906	0.000455056	0.550071	down	HtrA serine peptidase 3
MSTRG.9490	ACOXL	ENSSSCT00000057327	protein_coding	0.451263	0.138612	0.32503	0.341019	0.36728	0.499558	0.364611	0.476517	1.00259	0.498627	0.571167	-0.808014	0.0369914	1	down	acyl-CoA oxidase like
ENSSSCG00000032557	LDHB	ENSSSCT00000045127	protein_coding	2.35125	2.69333	1.55173	2.63981	2.17476	2.50983	3.28294	8.94739	3.21392	1.90021	0.574731	-0.79904	0.0282325	1	down	lactate dehydrogenase B
ENSSSCG00000009610	ENSSSCG00000009610	ENSSSCT00000010533	protein_coding	0.307409	0.258751	0.55296	0.240038	0.189449	0.420451	0.449868	0.401816	0.91391	0.492406	0.578173	-0.790427	0.0357632	1	down	nucleophosmin/nucleoplasmin 2
MSTRG.5075	ENSSSCG00000057185	ENSSSCT00000097187	protein_coding	5.79413	2.79377	3.08225	3.69787	4.99036	6.22822	4.21807	6.01838	10.2234	7.50566	0.595384	-0.748108	0.0333198	1	down	novel gene
MSTRG.12394	ENSSSCG00000060467	ENSSSCT00000092726	protein_coding	0.350677	0.41135	0.71663	0.456095	0.56422	0.686462	0.675267	1.01159	0.899772	0.916021	0.596539	-0.745311	0.0201877	1	down	novel gene
MSTRG.5127	SDF2L1	ENSSSCT00000011046	protein_coding	6.83508	5.36565	2.75696	6.19836	6.11235	17.1985	6.86823	5.6507	8.14015	7.56448	0.600335	-0.736161	0.0196589	1	down	stromal cell derived factor 2 like 1
ENSSSCG00000007564	AMZ1	ENSSSCT00000106307	protein_coding	0.688422	0.569193	1.08483	0.744835	0.77372	2.02525	1.20157	1.04133	0.591249	1.55379	0.602041	-0.732067	0.0126888	1	down	archaelysin family metallopeptidase 1
MSTRG.3793	RBM15B	ENSSSCT00000012500	protein_coding	0.978136	0.892545	0.941286	0.96416	0.805098	1.33117	1.49946	2.42381	0.543928	1.76242	0.60592	-0.722801	0.0202259	1	down	RNA binding motif protein 15B
MSTRG.7544	ENSSSCG00000033452	ENSSSCT00000100573	protein_coding	0.591253	0.471088	0.672898	0.505602	0.510386	0.885192	0.578538	1.13119	0.75691	1.16549	0.60904	-0.71539	0.000464429	0.526314	down	novel gene
ENSSSCG00000017990	PIK3R6	ENSSSCT00000019577	protein_coding	0.164235	0.333468	0.203811	0.232336	0.4232	0.404576	0.305866	0.666198	0.37767	0.469226	0.610312	-0.712382	0.041642	1	down	phosphoinositide-3-kinase regulatory subunit 6
ENSSSCG00000007358	EMILIN3	ENSSSCT00000008050	protein_coding	0.23549	0.195308	0.161345	0.145422	0.309516	0.359968	0.300218	0.258773	0.290017	0.493483	0.61504	-0.701247	0.0453785	1	down	elastin microfibril interfacer 3
MSTRG.2917	WNK4	ENSSSCT00000098370	protein_coding	0.137749	0.131638	0.152259	0.121887	0.216387	0.192635	0.2687	0.234245	0.314416	0.221685	0.616978	-0.69671	0.0407681	1	down	WNK lysine deficient protein kinase 4
MSTRG.11979	LRP3	ENSSSCT00000003164	protein_coding	5.20748	4.82572	6.24867	3.95286	5.22852	7.94495	7.53378	8.06688	8.69104	8.60001	0.623539	-0.681448	1.23421e-06	0.0111893	down	LDL receptor related protein 3
MSTRG.8278	PEX11G	ENSSSCT00000014821	protein_coding	1.30456	0.310854	0.942867	0.866149	1.18565	1.74734	1.30038	1.2067	1.46557	1.55762	0.63346	-0.658674	0.035278	1	down	peroxisomal biosis factor 11 gamma
ENSSSCG00000003302	ENSSSCG00000003302	ENSSSCT00000003666	protein_coding	0.728656	1.19647	0.617393	1.54318	0.830874	1.7718	1.80795	1.12596	1.36762	1.66076	0.635701	-0.653581	0.0262809	1	down	transmembrane protein 86B
ENSSSCG00000033382	MUC5AC	ENSSSCT00000051766	protein_coding	0.31622	0.147942	0.179647	0.16625	0.201609	0.391251	0.16223	0.307217	0.22673	0.497188	0.638431	-0.647398	0.0437353	1	down	mucin 5AC, oligomeric mucus/gel-forming
MSTRG.1140	ENSSSCG00000035223	ENSSSCT00000099183	protein_coding	5.09453	2.25483	5.88602	3.11624	5.46391	10.5887	2.94034	6.33523	7.83023	6.4639	0.638659	-0.646882	0.0372153	1	down	synemin
ENSSSCG00000028814	SOD3	ENSSSCT00000042868	protein_coding	0.627214	0.614535	0.957254	0.948644	0.711763	0.713076	1.23588	1.12944	1.1534	1.77621	0.642377	-0.638508	0.0234829	1	down	superoxide dismutase 3
ENSSSCG00000039318	HS3ST3B1	ENSSSCT00000045973	protein_coding	0.33217	0.432002	0.348749	0.507056	0.232705	0.364489	0.834542	0.737342	0.486558	0.447575	0.64542	-0.63169	0.0284345	1	down	heparan sulfate-glucosamine 3-sulfotransferase 3B1
MSTRG.12388	SHISA7	ENSSSCT00000045401	protein_coding	0.140571	0.160987	0.160772	0.138436	0.16682	0.224879	0.228606	0.244491	0.173998	0.315395	0.64646	-0.629368	0.0223051	1	down	shisa family member 7
MSTRG.8887	ENSSSCG00000007552	ENSSSCT00000008284	protein_coding	1.74201	2.29657	1.96378	1.99114	1.4866	2.23583	2.85313	2.96607	2.61311	3.99306	0.646612	-0.629027	0.00193578	0.746798	down	novel gene
MSTRG.14478	CNGA1	ENSSSCT00000100266	protein_coding	0.96148	6.26114	7.66041	6.20043	6.04679	10.0061	8.02818	6.28907	8.26028	9.26933	0.648228	-0.625426	0.0493442	1	down	cyclic nucleotide gated channel subunit alpha 1
ENSSSCG00000020884	GPR179	ENSSSCT00000024402	protein_coding	0.128602	0.16278	0.092659	0.113251	0.090101	0.1258	0.222946	0.196402	0.190009	0.167329	0.650861	-0.619578	0.0375053	1	down	G protein-coupled receptor 179
MSTRG.9879	MAPRE3	ENSSSCT00000084599	protein_coding	3.3396	3.18477	4.64138	3.65228	4.38551	5.27573	3.77116	6.79115	6.29715	7.13392	0.656102	-0.608007	0.00196414	0.741954	down	microtubule associated protein RP/EB family member 3
ENSSSCG00000012963	SART1	ENSSSCT00000014169	protein_coding	2.59131	2.81237	4.20275	2.94459	2.25791	3.44405	4.05727	6.89377	3.17387	4.33897	0.675962	-0.564986	0.00919063	1	down	spliceosome associated factor 1, recruiter of U4/U6.U5 tri-snRNP
MSTRG.10176	ENSSSCG00000006081	ENSSSCT00000006672	protein_coding	133.974	111.208	66.3006	120.839	147.638	102.259	73.9303	61.0776	90.2247	65.8584	1.47441	0.56014	0.0248783	1	up	ribosomal protein L30
MSTRG.14660	RPS3A	ENSSSCT00000009878	protein_coding	348.837	269.319	172.933	307.64	363.186	237.334	178.316	205.913	214.941	154.946	1.47452	0.560247	0.0218159	1	up	ribosomal protein S3A
ENSSSCG00000012317	GSPT2	ENSSSCT00000013468	protein_coding	2.39779	1.96602	1.65052	1.45568	1.39874	1.39847	1.1621	1.21691	1.33161	0.879808	1.48086	0.566437	0.0359425	1	up	G1 to S phase transition 2
MSTRG.10629	BCAS2	ENSSSCT00000099354	protein_coding	2.29224	2.37875	3.01649	3.35363	2.80484	2.11685	1.99206	2.09807	1.46922	1.6714	1.48123	0.566797	0.0278717	1	up	BCAS2 pre-mRNA processing factor
MSTRG.11525	NOPCHAP1	ENSSSCT00000037000	protein_coding	1.5033	1.36862	1.07357	1.73243	1.24357	0.806293	1.15042	0.684227	0.969675	1.04969	1.4852	0.570656	0.0262831	1	up	NOP protein chaperone 1
ENSSSCG00000004666	SQOR	ENSSSCT00000058560	protein_coding	1.35962	0.943811	1.26991	1.32356	1.43174	0.961563	0.827677	0.907621	0.871102	0.663376	1.49566	0.580784	0.0132158	1	up	sulfide quinone oxidoreductase
MSTRG.10559	H2AC20	ENSSSCT00000007307	protein_coding	98.1145	109.569	70.8797	126.593	91.5738	68.0252	94.1442	68.1782	44.4031	56.148	1.50115	0.586071	0.0148066	1	up	H2A clustered histone 20
ENSSSCG00000053891	SOCS2	ENSSSCT00000000994	protein_coding	6.94017	5.67828	6.41397	6.90051	5.87652	3.68988	3.57676	5.3369	4.36935	4.09575	1.5098	0.594357	0.00303616	0.834115	up	suppressor of cytokine signaling 2
MSTRG.10389	UFC1	ENSSSCT00000006972	protein_coding	4.11453	3.731	3.96954	3.73703	4.14566	3.07828	2.4883	2.46257	2.70795	2.29179	1.51185	0.596318	9.81412e-05	0.296583	up	ubiquitin-fold modifier conjugating enzyme 1
ENSSSCG00000024377	RPS6KA5	ENSSSCT00000043476	protein_coding	1.27511	0.994243	1.14525	1.00979	1.25622	0.812591	0.759044	0.731678	0.702082	0.742136	1.51583	0.600105	0.00284017	0.830613	up	ribosomal protein S6 kinase A5
MSTRG.619	IL20RA	ENSSSCT00000004596	protein_coding	4.14799	3.75316	5.13384	3.60574	5.84823	2.28001	1.89081	3.74988	3.61412	3.29448	1.51652	0.600766	0.029724	1	up	interleukin 20 receptor subunit alpha
ENSSSCG00000003780	CRYZ	ENSSSCT00000047025	protein_coding	3.46775	3.20959	2.6507	3.18589	4.05715	2.92267	1.57254	1.324	2.75375	2.30958	1.52272	0.606652	0.0271577	1	up	crystallin zeta
MSTRG.4382	CCDC14	ENSSSCT00000040405	protein_coding	1.7698	2.76148	2.89042	2.64223	1.73602	1.33708	1.89396	1.16716	1.53954	1.73937	1.53703	0.620146	0.00577343	1	up	coiled-coil domain containing 14
ENSSSCG00000016652	LRRN3	ENSSSCT00000018130	protein_coding	1.71763	2.10558	2.12549	2.27452	1.58311	1.58336	1.67046	0.753083	1.29669	1.04685	1.5442	0.626856	0.0106816	1	up	leucine rich repeat neuronal 3
MSTRG.9915	SF3B6	ENSSSCT00000009397	protein_coding	6.30734	5.30465	4.01672	5.43339	6.70356	3.97801	3.19971	3.12438	3.50093	4.11452	1.54963	0.631928	0.00200115	0.740509	up	splicing factor 3b subunit 6
MSTRG.14978	SPCS2	ENSSSCT00000016202	protein_coding	24.3546	18.8668	14.9043	20.0611	23.0568	20.546	14.9642	7.53995	9.85043	12.3142	1.55246	0.634561	0.0167004	1	up	signal peptidase complex subunit 2
ENSSSCG00000031959	CAPSL	ENSSSCT00000048596	protein_coding	0.695341	0.959503	1.33857	0.817888	0.891899	0.72977	0.555901	0.440211	0.603702	0.691411	1.55684	0.638619	0.0229515	1	up	calcyphosine like
MSTRG.647	ENPP3	ENSSSCT00000033751	protein_coding	2.33696	1.74819	2.00723	2.90772	2.51009	2.70555	1.06957	1.1078	1.48343	1.02521	1.5572	0.638958	0.0446083	1	up	ectonucleotide pyrophosphatase/phosphodiesterase 3
ENSSSCG00000023158	RPS27L	ENSSSCT00000027612	protein_coding	1.73968	2.95131	2.80384	2.25903	2.25935	1.5016	1.72862	1.31411	1.72144	1.41542	1.56398	0.645218	0.000631568	0.572579	up	ribosomal protein S27 like
MSTRG.462	VBP1	ENSSSCT00000035199	protein_coding	7.37575	10.754	6.09657	9.7149	7.73999	6.15814	7.93856	4.07497	5.04858	3.36462	1.56786	0.648793	0.0135869	1	up	VHL binding protein 1
MSTRG.15225	RPS25	ENSSSCT00000016469	protein_coding	45.5803	48.5699	36.2222	50.862	46.4411	34.6571	29.0944	33.5112	25.0438	22.8033	1.56899	0.649835	0.000716559	0.541361	up	ribosomal protein S25
MSTRG.10486	ENSSSCG00000031838	ENSSSCT00000040439	protein_coding	11.6662	9.20838	8.86557	12.4518	12.6681	7.71937	6.88244	7.97167	6.48198	5.88464	1.57012	0.650872	0.00094482	0.571049	up	novel gene
MSTRG.3159	UNC45B	ENSSSCT00000065928	protein_coding	1.93991	1.5322	1.97175	1.45581	2.02349	0.636797	1.08413	1.28559	1.21305	1.44063	1.57648	0.656704	0.0123788	1	up	unc-45 myosin chaperone B
MSTRG.7400	JAZF1	ENSSSCT00000057513	protein_coding	2.69372	1.84077	2.79209	2.04241	2.60062	1.87243	1.29694	1.05881	2.0301	1.32295	1.57885	0.658874	0.0094062	1	up	JAZF zinc finger 1
MSTRG.10919	PHF5A	ENSSSCT00000053608	protein_coding	4.29442	5.31039	5.96156	7.25724	5.35029	3.26667	4.34346	5.27278	2.59249	2.3433	1.58114	0.660967	0.0181075	1	up	PHD finger protein 5A
MSTRG.283	ENSSSCG00000012523	ENSSSCT00000013692	protein_coding	5.49754	5.27115	4.07595	6.81505	5.77441	2.94113	2.95841	4.77671	3.23409	3.40721	1.58418	0.663735	0.00897114	1	up	novel gene
ENSSSCG00000008117	ZNF2	ENSSSCT00000008893	protein_coding	2.23328	1.33677	2.67108	1.43713	2.60223	1.84524	1.00825	1.46912	0.962005	1.19322	1.58702	0.666323	0.0292032	1	up	zinc finger protein 2
MSTRG.1882	ENSSSCG00000038188	ENSSSCT00000011879	protein_coding	0.722694	1.11735	1.15827	0.887853	1.07292	0.818126	0.623163	0.658933	0.551419	0.454575	1.5965	0.674916	0.0351012	1	up	novel gene
MSTRG.3706	KIF9	ENSSSCT00000093573	protein_coding	0.339787	0.42502	0.639399	0.564383	0.302717	0.249774	0.293028	0.332495	0.210933	0.328024	1.60601	0.68348	0.0319488	1	up	kinesin family member 9
MSTRG.1399	HACD4	ENSSSCT00000040074	protein_coding	2.2103	2.76605	3.02647	1.88291	3.20375	1.46627	2.34358	1.26848	1.60381	1.46676	1.60629	0.683732	0.00578688	0.999312	up	3-hydroxyacyl-CoA dehydratase 4
ENSSSCG00000007064	MKKS	ENSSSCT00000078947	protein_coding	1.21874	2.22721	1.71434	2.09021	0.938042	0.905433	1.62007	1.02301	0.633567	0.908366	1.60861	0.685817	0.0398157	1	up	MKKS centrosomal shuttling protein
ENSSSCG00000034870	ODAPH	ENSSSCT00000046703	protein_coding	1.29589	2.26288	2.08461	1.80449	1.67884	0.94389	1.44079	1.75293	0.612585	0.908127	1.61297	0.68972	0.0483356	1	up	odontosis associated phosphoprotein
MSTRG.8526	ENSSSCG00000051837	ENSSSCT00000064435	protein_coding	3.94783	6.4419	4.38895	4.51347	3.12193	3.07023	3.23336	2.41711	2.74096	2.19366	1.64142	0.714942	0.007472	1	up	novel gene
MSTRG.7970	RPS13	ENSSSCT00000014615	protein_coding	34.6133	41.7839	36.0122	50.1416	40.9005	26.487	28.9478	30.6546	15.3954	22.4075	1.64216	0.715598	0.00100499	0.58782	up	ribosomal protein S13
ENSSSCG00000009050	INPP4B	ENSSSCT00000009911	protein_coding	2.06335	1.43351	2.03583	1.4338	1.86315	0.686829	1.16592	0.970394	1.64588	0.899709	1.64464	0.717772	0.00965966	1	up	inositol polyphosphate-4-phosphatase type II B
ENSSSCG00000005081	LRRC9	ENSSSCT00000005600	protein_coding	0.369055	0.261288	0.448728	0.314989	0.351838	0.256549	0.225452	0.182103	0.23778	0.15198	1.65666	0.728281	0.0185822	1	up	leucine rich repeat containing 9
ENSSSCG00000004053	TAGAP	ENSSSCT00000004481	protein_coding	0.950429	0.756452	0.645382	0.642715	1.18422	0.560714	0.299978	0.410002	0.800895	0.442474	1.66233	0.733204	0.0336321	1	up	T cell activation RhoGTPase activating protein
ENSSSCG00000036052	ENSSSCG00000036052	ENSSSCT00000051202	protein_coding	0.999503	1.54689	1.60227	1.42134	1.41403	1.22583	0.764604	0.608191	1.00411	0.586351	1.6672	0.737426	0.012206	1	up	novel gene
ENSSSCG00000015324	GNG11	ENSSSCT00000016697	protein_coding	5.75408	3.69806	2.43445	3.18836	5.34925	3.11334	2.52795	1.1341	3.71593	1.69112	1.67653	0.745475	0.0460315	1	up	G protein subunit gamma 11
ENSSSCG00000011527	CNTN4	ENSSSCT00000086762	protein_coding	0.592591	0.553459	0.803499	0.71027	0.607482	0.351738	0.303112	0.276494	0.569336	0.436938	1.68625	0.753815	0.00495054	0.954928	up	contactin 4
ENSSSCG00000038374	CIART	ENSSSCT00000060285	protein_coding	1.08433	1.40481	1.2921	1.02862	2.13501	0.997311	0.696283	0.881319	0.501931	1.02726	1.69218	0.758879	0.0301685	1	up	circadian associated repressor of transcription
ENSSSCG00000027230	SLC35G1	ENSSSCT00000030830	protein_coding	0.714648	1.11028	0.757997	1.10433	0.443719	0.526695	0.681635	0.237938	0.537682	0.450234	1.69707	0.763046	0.0313902	1	up	solute carrier family 35 member G1
ENSSSCG00000030140	ENSSSCG00000030140	ENSSSCT00000031651	protein_coding	0.963587	0.758858	0.980626	1.11802	0.495361	0.433595	0.524874	0.542547	0.370816	0.665261	1.70134	0.766669	0.0377651	1	up	novel gene
MSTRG.1067	OIP5	ENSSSCT00000081982	protein_coding	8.96261	8.36006	14.9056	7.71243	9.64903	4.30618	6.41017	4.42269	5.63841	8.25051	1.70835	0.772599	0.000776063	0.52117	up	Opa interacting protein 5
ENSSSCG00000016083	PLCL1	ENSSSCT00000017511	protein_coding	0.305649	0.719711	0.542402	0.363678	0.482973	0.352358	0.363814	0.111683	0.266547	0.317962	1.70948	0.77356	0.0372557	1	up	phospholipase C like 1 (inactive)
MSTRG.2047	ZNF658	ENSSSCT00000060376	protein_coding	0.959993	0.807389	1.05331	0.927089	0.858752	0.623027	0.546758	0.55204	0.428506	0.532467	1.71706	0.779944	0.000423348	0.548296	up	zinc finger protein 658
MSTRG.2422	ENSSSCG00000041961	ENSSSCT00000076901	protein_coding	0.368315	0.475979	0.882247	0.410005	0.470373	0.207969	0.253215	0.314703	0.377413	0.350057	1.73407	0.794158	0.0156417	1	up	novel gene
ENSSSCG00000043562	ENSSSCG00000043562	ENSSSCT00000087135	protein_coding	1.50738	1.01848	1.96534	1.8672	1.27596	1.25958	0.520346	1.06457	0.647697	0.851106	1.75773	0.813716	0.0209311	1	up	novel gene
ENSSSCG00000014977	PGR	ENSSSCT00000016339	protein_coding	0.238948	0.606305	0.656577	0.362233	0.34305	0.238162	0.248094	0.208447	0.24356	0.317237	1.75796	0.813898	0.0258932	1	up	progesterone receptor
ENSSSCG00000025777	ESR1	ENSSSCT00000004517	protein_coding	0.255449	0.420779	0.358669	0.432013	0.245321	0.259272	0.167608	0.14636	0.0703024	0.315412	1.78552	0.836344	0.0360089	1	up	estrogen receptor 1
ENSSSCG00000014975	CNTN5	ENSSSCT00000087083	protein_coding	0.288142	0.755051	0.558707	0.654876	0.37169	0.13583	0.520348	0.249165	0.296658	0.250318	1.80984	0.855863	0.0322234	1	up	contactin 5
MSTRG.14817	ENSSSCG00000058898	ENSSSCT00000100554	protein_coding	0.702095	1.10004	0.869693	0.874976	0.794495	0.354194	0.586432	0.609459	0.5248	0.293597	1.83295	0.874165	0.0235868	1	up	novel gene
MSTRG.15542	MR1	ENSSSCT00000071627	protein_coding	0.329996	0.827892	0.594225	0.587196	0.423013	0.239086	0.277932	0.292454	0.332238	0.336584	1.86859	0.901948	0.00448907	0.935583	up	major histocompatibility complex, class I-related
ENSSSCG00000016153	UNC80	ENSSSCT00000017586	protein_coding	0.122103	0.210097	0.228378	0.215428	0.241744	0.118955	0.142477	0.0889361	0.0592795	0.134955	1.86879	0.902107	0.00678115	1	up	unc-80 homolog, NALCN channel complex subunit
ENSSSCG00000017608	ENSSSCG00000017608	ENSSSCT00000066637	protein_coding	1.2158	1.32607	0.953764	0.979402	1.19255	0.401842	0.756966	0.253433	0.82941	0.732144	1.90584	0.930428	0.00346773	0.898242	up	novel gene
ENSSSCG00000006862	VCAM1	ENSSSCT00000007515	protein_coding	2.78217	3.38775	1.17156	2.47844	2.20586	2.21347	1.53357	0.98915	0.642837	0.916635	1.91017	0.9337	0.0116416	1	up	vascular cell adhesion molecule 1
ENSSSCG00000046879	ZNF391	ENSSSCT00000083174	protein_coding	0.134788	0.139589	0.354426	0.172362	0.14361	0.071526	0.097304	0.067633	0.168421	0.07957	1.95019	0.963611	0.0426869	1	up	zinc finger protein 391
ENSSSCG00000007909	ABAT	ENSSSCT00000064948	protein_coding	0.068012	0.188336	0.238651	0.187085	0.165481	0.0608103	0.0696151	0.0862496	0.098835	0.116498	1.96192	0.972265	0.037152	1	up	4-aminobutyrate aminotransferase
MSTRG.10550	ENSSSCG00000049503	ENSSSCT00000042128	protein_coding	6.39405	4.1235	2.02347	5.14729	3.27253	1.20942	3.38967	0.788843	1.60744	3.57326	1.98331	0.987909	0.0113778	1	up	novel gene
ENSSSCG00000039203	CYSLTR1	ENSSSCT00000077185	protein_coding	0.297507	0.96164	0.501611	0.941352	0.269353	0.345488	0.489879	0.2025	0.0973083	0.311089	2.05458	1.03884	0.0327863	1	up	cysteinyl leukotriene receptor 1
ENSSSCG00000008378	FAM161A	ENSSSCT00000088853	protein_coding	0.472814	0.834438	0.601607	0.502138	0.274071	0.214803	0.305462	0.294969	0.107269	0.374731	2.06984	1.04952	0.0195089	1	up	FAM161 centrosomal protein A
ENSSSCG00000035818	FHIT	ENSSSCT00000068704	protein_coding	1.14344	0.397338	1.18995	1.22473	2.20778	0.587142	0.46216	0.589102	0.619276	0.712959	2.07472	1.05292	0.0172173	1	up	fragile histidine triad diadenosine triphosphatase
ENSSSCG00000001553	LHFPL5	ENSSSCT00000001731	protein_coding	0.281914	0.584662	0.953651	0.338171	0.462237	0.519724	0.27124	0.124643	0.21509	0.131336	2.07652	1.05417	0.0436276	1	up	LHFPL tetraspan subfamily member 5
ENSSSCG00000050468	ENSSSCG00000050468	ENSSSCT00000077455	protein_coding	0.072242	0.097574	0.161496	0.141916	0.105302	0.040783	0.045409	0.044217	0.106531	0.041257	2.07957	1.05628	0.0325576	1	up	novel gene
MSTRG.12164	ZNF112	ENSSSCT00000003414	protein_coding	0.874717	0.380329	0.88324	0.715823	0.834918	0.466337	0.162513	0.635882	0.200016	0.299343	2.09118	1.06432	0.0187934	1	up	zinc finger protein 112
ENSSSCG00000007007	IDO1	ENSSSCT00000068756	protein_coding	3.43252	1.26902	2.13719	1.95003	3.22919	1.49482	0.652841	0.919266	1.7802	0.843953	2.11171	1.07841	0.00499213	0.942888	up	indoleamine 2,3-dioxygenase 1
ENSSSCG00000038602	SOGA3	ENSSSCT00000004658	protein_coding	0.211693	0.0548418	0.215387	0.280702	0.173069	0.103191	0.0880241	0.100986	0.0643659	0.0812767	2.13705	1.09562	0.0412525	1	up	SOGA family member 3
MSTRG.6254	SCG2	ENSSSCT00000057901	protein_coding	4.67696	7.06507	4.65352	6.85241	3.93612	2.44189	3.32719	2.30399	1.96182	2.61186	2.14949	1.104	3.52676e-07	0.00639471	up	secretogranin II
MSTRG.10635	BCL2L15	ENSSSCT00000104045	protein_coding	0.937582	1.57819	1.53382	1.10824	0.956174	0.919408	0.420098	0.517355	0.360813	0.527127	2.22749	1.15542	0.00900729	1	up	BCL2 like 15
ENSSSCG00000037452	HTR2A	ENSSSCT00000062914	protein_coding	0.172752	0.20831	0.111695	0.117504	0.138916	0.028616	0.020473	0.063162	0.150767	0.061858	2.30604	1.20542	0.0419664	1	up	5-hydroxytryptamine receptor 2A
ENSSSCG00000005136	IFNE	ENSSSCT00000005664	protein_coding	0.327689	0.234115	0.796465	0.248427	0.312235	0.196598	0.170075	0.191032	0.127537	0.123232	2.37352	1.24703	0.0127812	1	up	interferon epsilon
MSTRG.8354	ENSSSCG00000039774	ENSSSCT00000047218	protein_coding	0.251787	0.454281	0.309425	0.391102	0.518163	0.169614	0.234955	0.166493	0.094375	0.070786	2.61437	1.38646	0.00153848	0.664186	up	novel gene
ENSSSCG00000011664	RBP1	ENSSSCT00000084772	protein_coding	1.25869	0.795174	0.866524	0.398704	1.45649	0.431347	0	0.421209	0.334523	0.618888	2.64434	1.40291	0.0364181	1	up	retinol binding protein 1
MSTRG.2503	ENSSSCG00000059524	ENSSSCT00000097265	protein_coding	0.154922	0.094938	0.378035	0.162424	0.196242	0.061304	0.017116	0.024938	0.103701	0.128443	2.94055	1.55609	0.012039	1	up	novel gene
ENSSSCG00000051836	ENSSSCG00000051836	ENSSSCT00000101319	protein_coding	0.224189	0.301412	0.475823	0.167085	0.058901	0.038618	0.107654	0.07888	0.100635	0.091298	2.94283	1.5572	0.0193161	1	up	novel gene
ENSSSCG00000010497	ENTPD1	ENSSSCT00000011485	protein_coding	0.067312	0.278875	0.143631	0.102033	0.149901	0.0638308	0	0	0.0878824	0.0474897	3.7236	1.8967	0.0409158	1	up	ectonucleoside triphosphate diphosphohydrolase 1
ENSSSCG00000056389	ZNF165	ENSSSCT00000001295	protein_coding	0.209539	0.307553	0.125058	0.273303	0.223097	0.071294	0.100317	0.092645	0	0.038106	3.76552	1.91285	0.00387054	0.888363	up	zinc finger protein 165
ENSSSCG00000062065	GSC2	ENSSSCT00000095321	protein_coding	0.280706	0.193459	0.292455	0.663694	0.129975	0.066637	0.14455	0	0.180265	0	3.9859	1.99491	0.0303584	1	up	goosecoid homeobox 2
ENSSSCG00000035421	ATP8A2	ENSSSCT00000052770	protein_coding	0.0586215	0.034891	0.0370085	0.0228083	0.0290859	0.011699	0.0135808	0	0.0161796	0	4.39984	2.13745	0.0164979	1	up	ATPase phospholipid transporting 8A2
ENSSSCG00000013377	USH1C	ENSSSCT00000091292	protein_coding	0.162082	0.0921601	0.173511	0.0404997	0.0897801	0	0	0	0.0752261	0.0395011	4.864	2.28214	0.0343682	1	up	USH1 protein network component harmonin
MSTRG.8741	NME5	ENSSSCT00000100971	protein_coding	0.125695	0.104572	0.11329	0.0336825	0.0744987	0.0279681	0.0290943	0	0	0.0353977	4.88576	2.28858	0.0268372	1	up	NME/NM23 family member 5
ENSSSCG00000007338	VSTM2L	ENSSSCT00000069867	protein_coding	0.142396	0.175743	0.070292	0.164452	0.082005	0	0	0	0.073378	0.051075	5.10143	2.3509	0.029125	1	up	V-set and transmembrane domain containing 2 like
ENSSSCG00000000260	SOAT2	ENSSSCT00000000279	protein_coding	0.066284	0.239589	0	0.200844	0.366113	0.032917	0	0	0.077787	0.043587	5.65704	2.50005	0.0357632	1	up	sterol O-acyltransferase 2
MSTRG.13329	ENSSSCG00000001001	ENSSSCT00000044802	protein_coding	0.278518	0.151894	0.088996	0.146419	0.055837	0	0	0.094574	0	0	7.63068	2.93181	0.0310549	1	up	novel gene
MSTRG.14406	SLC34A2	ENSSSCT00000009582	protein_coding	0.119607	0.076318	0.060297	0	0.134989	0	0	0	0	0.049793	7.85675	2.97393	0.0481821	1	up	solute carrier family 34 member 2
ENSSSCG00000004287	ENSSSCG00000004287	ENSSSCT00000004740	protein_coding	0.043125	0.03572	0.24305	0.030103	0.343127	0	0	0	0	0.087891	7.90894	2.98349	0.0387999	1	up	novel gene
MSTRG.6127	KIAA2012	ENSSSCT00000048490	protein_coding	0.049922	0.057341	0.036036	0.14236	0.090499	0	0	0.04295	0	0	8.75804	3.13061	0.0120332	1	up	KIAA2012
ENSSSCG00000034495	SNTG1	ENSSSCT00000068992	protein_coding	0.0249389	0.0282241	0.0815504	0.0473042	0.0634003	0.0264729	0	0	0	0	9.27054	3.21265	0.0168839	1	up	syntrophin gamma 1
ENSSSCG00000009046	ENSSSCG00000009046	ENSSSCT00000035256	protein_coding	0.081456	0.027526	0.184681	0.038405	0.040575	0.035978	0	0	0	0	10.3575	3.37261	0.0283056	1	up	novel gene
ENSSSCG00000062270	ENSSSCG00000062270	ENSSSCT00000093785	protein_coding	0.527816	0	1.72969	0.654398	0.255151	0	0	0.243603	0	0	13.0009	3.70054	0.0198528	1	up	novel gene
MSTRG.2006	ENSSSCG00000035626	ENSSSCT00000062167	protein_coding	0	0.404216	0.934729	0.434168	0.287982	0	0.151818	0	0	0	13.5761	3.763	0.0460261	1	up	novel gene
ENSSSCG00000016365	ENSSSCG00000016365	ENSSSCT00000043830	protein_coding	0.269471	0.061331	0.394835	0	0.120458	0	0	0	0	0.056931	14.8618	3.89353	0.0131782	1	up	novel gene
ENSSSCG00000007407	WFDC8	ENSSSCT00000008107	protein_coding	0.188062	0.04193	0.175869	0	0.080071	0.032236	0	0	0	0	15.0742	3.91401	0.0409138	1	up	WAP four-disulfide core domain 8
ENSSSCG00000006035	ANGPT1	ENSSSCT00000067730	protein_coding	0.112664	0.0288224	0.0511882	0.0329691	0.0820527	0	0	0	0.0170807	0	18.0142	4.17107	0.00089506	0.559628	up	angiopoietin 1
ENSSSCG00000061291	ENSSSCG00000061291	ENSSSCT00000038487	protein_coding	0	0.130523	0.250521	0.175891	0.035346	0	0	0	0.032509	0	18.219	4.18737	0.032158	1	up	novel gene
ENSSSCG00000033721	ENSSSCG00000033721	ENSSSCT00000026772	protein_coding	0.00432848	0.0173083	0.103101	0.000705053	0.0235191	0	0	0	0.00450205	0	33.0877	5.04822	0.0112094	1	up	novel gene
ENSSSCG00000017282	SCN4A	ENSSSCT00000018814	protein_coding	0.019502	0	0.017432	0.041823	0.034297	0	0	0	0	0	226.108	7.82087	0.00480272	0.967588	up	sodium voltage-gated channel alpha subunit 4
ENSSSCG00000044968	ENSSSCG00000044968	ENSSSCT00000090516	protein_coding	0	0	0.071774	0.032189	0.014653	0	0	0	0	0	237.232	7.89015	0.0370349	1	up	novel gene
ENSSSCG00000036095	ACOT12	ENSSSCT00000063532	protein_coding	0.021778	0.063412	0.029167	0.007288	0	0	0	0	0	0	243.29	7.92653	0.0207549	1	up	acyl-CoA thioesterase 12
ENSSSCG00000049367	ENSSSCG00000049367	ENSSSCT00000079138	protein_coding	0.035059	0.015315	0	0.083948	0	0	0	0	0	0	268.644	8.06955	0.0158101	1	up	novel gene
ENSSSCG00000005193	TYRP1	ENSSSCT00000005725	protein_coding	0.016276	0.041009	0	0.026796	0.057058	0	0	0	0	0	282.278	8.14097	0.0320895	1	up	tyrosinase related protein 1
MSTRG.13157	MROH7	ENSSSCT00000004257	protein_coding	0.017876	0	0.104242	0.04381	0	0	0	0	0	0	331.856	8.37441	0.0292225	1	up	maestro heat like repeat family member 7
ENSSSCG00000009115	NDST3	ENSSSCT00000009982	protein_coding	0.018787	0	0	0.072363	0.088618	0	0	0	0	0	359.536	8.48999	0.0129271	1	up	N-deacetylase and N-sulfotransferase 3
ENSSSCG00000034735	ENSSSCG00000034735	ENSSSCT00000045680	protein_coding	0	0.100138	0.0233194	0	0.0564994	0	0	0	0	0	359.914	8.49151	0.0311372	1	up	novel gene
ENSSSCG00000025286	MCTP1	ENSSSCT00000041368	protein_coding	0	0.0705096	0.0401716	0.0558682	0.0185384	0	0	0	0	0	370.176	8.53207	0.00262092	0.805465	up	multiple C2 and transmembrane domain containing 1
ENSSSCG00000035805	DLK1	ENSSSCT00000038148	protein_coding	0.0212226	0.0875213	0.0148051	0.0753073	0	0	0	0	0	0	397.713	8.63558	0.0052538	0.962241	up	delta like non-canonical Notch ligand 1
ENSSSCG00000016838	RANBP3L	ENSSSCT00000018334	protein_coding	0.113198	0	0	0.0394671	0.0569355	0	0	0	0	0	419.2	8.7115	0.0362651	1	up	RAN binding protein 3 like
ENSSSCG00000007858	ENSSSCG00000007858	ENSSSCT00000053996	protein_coding	0	0.0559776	0.0888237	0.03832	0.0307611	0	0	0	0	0	427.765	8.74067	0.00495585	0.945889	up	novel gene
ENSSSCG00000003891	ENSSSCG00000003891	ENSSSCT00000070249	protein_coding	0.0599107	0	0.131112	0	0.0293834	0	0	0	0	0	440.812	8.78402	0.0456351	1	up	novel gene
ENSSSCG00000043071	ENSSSCG00000043071	ENSSSCT00000073388	protein_coding	0	0.132587	0	0.032676	0.081622	0	0	0	0	0	493.77	8.9477	0.0452508	1	up	novel gene
ENSSSCG00000016957	CD180	ENSSSCT00000018466	protein_coding	0.088644	0.076724	0.10015	0	0	0	0	0	0	0	531.036	9.05267	0.0227196	1	up	CD180 molecule
MSTRG.10515	RIIAD1	ENSSSCT00000087740	protein_coding	0	0.062737	0.147276	0	0.106885	0	0	0	0	0	633.796	9.30787	0.0257276	1	up	regulatory subunit of type II PKA R-subunit domain containing 1
ENSSSCG00000001637	GUCA1B	ENSSSCT00000001821	protein_coding	0	0	0.135184	0.190677	0.045811	0	0	0	0	0	743.344	9.53789	0.035138	1	up	guanylate cyclase activator 1B
ENSSSCG00000029515	PON3	ENSSSCT00000040872	protein_coding	0.133021	0.038334	0	0.111142	0.089448	0	0	0	0	0	743.89	9.53895	0.0148684	1	up	paraoxonase 3
MSTRG.11263	LYZ	ENSSSCT00000000530	protein_coding	0.060757	0.105671	0.162974	0	0.146946	0	0	0	0	0	952.696	9.89587	0.0128928	1	up	lysozyme
ENSSSCG00000007491	MC3R	ENSSSCT00000008200	protein_coding	0.079608	0.126281	0.107824	0.072341	0.182921	0	0	0	0	0	1137.95	10.1522	0.00246715	0.813351	up	melanocortin 3 receptor
ENSSSCG00000009566	C13orf46	ENSSSCT00000089461	protein_coding	0.0891337	0.121555	0.11402	0	0.334016	0	0	0	0	0	1317.45	10.3635	0.016174	1	up	chromosome 13 open reading frame 46
MSTRG.1617	FRRS1L	ENSSSCT00000052792	protein_coding	0.192424	0	0.386146	0	0.235223	0	0	0	0	0	1627.59	10.6685	0.0107057	1	up	ferric chelate reductase 1 like
ENSSSCG00000039758	ENSSSCG00000039758	ENSSSCT00000047901	protein_coding	0.281487	0.195033	0.282924	0.10076	0.0788952	0	0	0	0	0	1878.2	10.8751	0.000655832	0.566264	up	novel gene
MSTRG.12429	ENSSSCG00000041773	ENSSSCT00000025688	protein_coding	0	0.581127	0	0.245755	0.181556	0	0	0	0	0	2016.88	10.9779	0.0147691	1	up	novel gene
MSTRG.1265	ENSSSCG00000026167	ENSSSCT00000047607	protein_coding	0	1.13423	0	1.85044	0	0	0	0	0	0	5969.33	12.5434	0.0399909	1	up	novel gene
